# Supplementary material for: Phylogenetic Analysis of NEAT1 and MALAT1 Long Non-Coding RNAs Highlights Structure–Function Relationships in Paraspeckle Biology
Source: Mol Biol Evol. 2025 Dec 9;43(2):msaf265. doi: 10.1093/molbev/msaf265 (PMC12941219; doi:10.1093/molbev/msaf265)
Supplement: msaf265_Supplementary_Data [file msaf265_supplementary_data.zip › SupplementaryTable.xlsx]

## Sheet: Metadata
#OrthologID/Genome_assembly	Scientific_name	Common_name	SetNEAT1	SetMALAT1	LengthNEAT1	LengthMALAT1	PrimaryPASLocation	SecondaryPASLocation	NumberGapsNEAT1	GapsPositionsNEAT1	NumberGapsMALAT1	GapsPositionsMALAT1	PhyloTreeKey	RepresentTree	taxid	class	order	family	genus	species	NEAT1Contig	NEAT1Start	NEAT1Stop	NEAT1Strand	MALAT1Contig	MALAT1Start	MALAT1Stop	MALAT1Strand	NEAT1_Triplex	NEAT1_tRNA-like_Structure	MALAT1_triplex	MALAT1_tRNA-like_Structure
Mouse_NEAT1	Mus musculus	mouse	1	0	20770	Nan	3151	2868	0		Nan	Nan	Mus_musculus_MURIDAE_RODENTIA	1	10090	Mammalia	Rodentia	Muridae	Mus	Mus musculus									TTTCTTTTCCTGACCGCGGCTCATGGCCGCGCTCAGGTTTTGCTTTTCACCTTTGTCTGAGAGAACGAACGTGAGCAGGAAAAAGCAAAA	GGCACTGGTGGCGGCACGCCCGCACCTCGGGCCAGGGTTCGAGTCCCTGCAGTACCGTGCT
Human_NEAT1	Homo sapiens	Human	1	0	22743	Nan	3705	4099	0		Nan	Nan	Homo_sapiens_HOMINIDAE_PRIMATES	1	9606	Mammalia	Primates	Hominidae	Homo	Homo sapiens									GTTTCTTTTACTGAGTGCAGCCCATGGCCGCACTCAGGTTTTGCTTTTCACCTTCCCATCTGTGAAAGAGTGAGCAGGAAAAAGCAAAA	GGCGCTGGTGGTGGCACGTCCAGCACGGCTGGGCCGGGGTTCGAGTCCCCGCAGTGTTGCT
Mouse_MALAT1	Mus musculus	mouse	0	1	Nan	6692			Nan	Nan	0		Mus_musculus_MURIDAE_RODENTIA	1	10090	Mammalia	Rodentia	Muridae	Mus	Mus musculus											TTTTTCTTTTCCTGAGAAAACAACCTTTTGTTTTCTCAGGTTTTGCTTTTTGGCCTTTCCCTAGCTTTAAAAAAAAAAAAGCAAAAG	GACGCTGGTGGCTGGCACTCCTGGTTTCCAGGACGGGGTTCAAGTCCCTGCGGTGTCTTTGCT
Human_MALAT1	Homo sapiens	Human	0	1	Nan	7075			Nan	Nan	0		Homo_sapiens_HOMINIDAE_PRIMATES	1	9606	Mammalia	Primates	Hominidae	Homo	Homo sapiens											TTTTTCTTTTCCTGAGAAAACAACACGTATTGTTTTCTCAGGTTTTGCTTTTTGGCCTTTTTCTAGCTTAAAAAAAAAAAAAGCAAAAG	GATGCTGGTGGTTGGCACTCCTGGTTTCCAGGACGGGGTTCAAATCCCTGCGGCGTCTTTGCT
Marsupials_NEAT1	Monodelphis domestica	Opossum Reference	1	0	18601	Nan	3168	2689	0		Nan	Nan	Monodelphis_domestica_DIDELPHIDAE_DIDELPHIMORPHIA	1	13616	Mammalia	Didelphimorphia	Didelphidae	Monodelphis	Monodelphis domestica									TTTCTTTTCCTGAGGCCGCCATGCAGCCTCAGGTTTTGCTTTTCACCCTTAAATCTGTGAGAGAAGAGCGCCCAAAAAGCAAAAG	GGCACTGGCAGCGGTGCGCCCATCGGGCCGGGGTTCGAGTCCCCGCGGTGCCTCTGCTGCT
GCA_000152225.2_Pcap_2.0	Procavia capensis	rock hyrax	1	1	20844	7370	3319	3415	0		0		Procavia_capensis_PROCAVIIDAE_HYRACOIDEA	1	9813	Mammalia	Hyracoidea	Procaviidae	Procavia	Procavia capensis	KN679038.1	85614	106457	plus	KN679038.1	145998	153367	plus	TTTCTTTTACTGAATGCAGCTCGTGGCTGCATTCGGGTTTTGCTTTTCACCTTTGAGTCTGTGAGAAAATGAGCAGGAAAAAGCAAAAG	GGTGCTGGTGGTGGCACGCCTTGCAGCGCAGGGTCGGGGTTCGAGTCCCCGTGGCGCCTCTGCTTCC	TTTTTCTTTTCCTGAGAAAACAAAGTTTTGTTTTCTCAGGTTTTGCTTTTTGCCCTTTTCTAGCTTTTAAAAAAAGCAAAAG	GATGCTGGTGGTTGGCACTCCTGCTTGCCAGGATGGGGTTCAAGTCCCTACAGTGTCTTTGCTTGACA
GCA_000164785.2_C_hoffmanni-2.0.1	Choloepus hoffmanni	Hoffmann's two-toed sloth	1	1	21920	6704	3453		0		0		Choloepus_hoffmanni_MEGALONYCHIDAE_PILOSA	1	9358	Mammalia	Pilosa	Megalonychidae	Choloepus	Choloepus hoffmanni	ABVD02264140.1	53816	75735	plus	KN184788.1	45007	51710	plus	TTTCTTTTACTGAGTGCGGCCTATGGCCGCGTTCAGGTTTTGCTTTTCACCTTTGAGTCTGTGAGAAGATGAGCAGGAAAAAGCAAAAG	GGCGCTGGTGGTGGCACGTCCAGCGGTGCTGGGCCGGGGTTCGAGTCCCCGTGGCGTCCCTGCTTCC	TTTTTCTTTTCCTGAGAAAACAAAAGTTTTGTTTTCTCAGGTTTTGCTTTTTGGCCTTTTCCTAGCTTTAAAACAAAAAAAGCAAAAG	GATGCTGGTGGTTGGCACTCCTGGTTTCCAGGACGGGGTTCAAATCCCTGTGGCATCTTTGCTTGA
GCA_000243295.1_TriManLat1.0	Trichechus manatus latirostris	West Indian manatee	1	1	21469	6958	3601		0		0		Trichechus_manatus_TRICHECHIDAE_SIRENIA	1	9778	Mammalia	Sirenia	Trichechidae	Trichechus	Trichechus manatus	JH594719.1	5756876	5778344	minus	JH594719.1	5693073	5700030	minus	TTTCTTTTACTGAACGCAGCTCATGGCTGCGTTCAGGTTTTGCTTTTCACCTTTGAGTCTGTGAGAGAATGAGCAGGAAAAAGCAAAAG	GGCGCTGGTGGTGGCACGCCTAGCAGTGCTGGGTCGGGGTTCGAGTCCCCGTGGCGTCTCTGCTGCC	TTTTTCTTTTCCTGAGAAAACAAAAAAGCTTTTGTTTTCTCAGGTTTTGCTTTTTGGCCTTTTCCTAGCTTTAAAAAAAAAAAAGCAAAAG	GATGCTGGTGGTTGGCACTCCTGTTTTCCAGGATGGGGTTCAAATCCCTGCAGCGTCTTTGCTTGA
GCA_000283155.1_CerSimSim1.0	Ceratotherium simum simum	white rhinoceros	1	1	22469	7188	3559	3730	0		0		Ceratotherium_simum_RHINOCEROTIDAE_PERISSODACTYLA	1	9807	Mammalia	Perissodactyla	Rhinocerotidae	Ceratotherium	Ceratotherium simum	JH767791.1	9929591	9952059	plus	JH767791.1	9997875	10005062	plus	TTTCTTTTACTGGATGCGGCTCATGGCCGCGTCCAGGTTTTGCTTTTCACCTTTGAGTCTGTGAGAAAAGGAGAAGGAAAAAGCAAAAG	GGCGCTGGTGGCGGCACGCCTAGCACTGCTGGGCCGGGGTTCAAGTCCCCGCAGTGTCCCTGCTTC	TTTTTCTTTTCCTGAGAAAACAAAATCTTGTTTTCTCAGGTTTTGCTTTTTAGCCTTTTCCTAGCTTAAAAAAAAAAGCAAAAG	GATGCTAGTGATTGGCACTCCTGGTTTCCAGGACAGGGTTCAAATCCCTGTGGCGTCTTTG
GCA_000298275.1_OryAfe1.0	Orycteropus afer afer	aardvark	1	1	19649	6813	3341		3	6156;8112;16070	0		Orycteropus_afer_ORYCTEROPODIDAE_TUBULIDENTATA	1	9818	Mammalia	Tubulidentata	Orycteropodidae	Orycteropus	Orycteropus afer	JH863848.1	3781308	3804155	minus	JH863848.1	3735776	3742588	minus	TTTCTTTTCCTGAACGCAGCTCGTGGCTGCGCTCAGGTTTTGCTTTTCACCTTTGAGTCTGTGAGAAAATGAGCAGGAAAAAGCAAAAG	GGCGCTGGTGGTGGCACGCCTGGCGTTGCTGGGCCGGGGTTCGAGTCCCCGTGGCGTCTCTGCTTGC	TTTTTCTTTTCCTGAGAAAACAAAAGCTTTTGTTTTCTCAGGTTTTGCTTTTTGGCCTTTTCCAGCTTAAGAAAAAAAAAAAGCAAAAG	GACGCTGGTGGTTGGCACTCCTGGTTTCCAGGACGGGGTTCAAATCCCTGCGGCGTCTTGGCTTGACCC
GCA_000321225.1_Oros_1.0	Odobenus rosmarus divergens	walrus	1	1	19054	7106	3409	2953	0		0		Odobenus_rosmarus_ODOBENIDAE_CARNIVORA	1	9707	Mammalia	Carnivora	Odobenidae	Odobenus	Odobenus rosmarus	KB228903.1	4550316	4569369	minus	KB228903.1	4502257	4509362	minus	GTTTCTTTTACTGGATGCGGCTCATGGCCGCATTCAGGTTTTGCTTTTCACCTTTGAGTCTGAGAAAACAAGGAGGAAAAAGCAAAAGG	GCGCTGGTGGTGGCACGCCTAGCGCTGCTGGGCCAGGGTTCGAGTCCCTGTGGCGTCCCTG	TTTTTCTTTTCCTGAGAAAACAAAAACTTTTGTTTTCTCAGGTTTTGCTTTTTGACCTTTTGCTAGCTTAAAAAAAAGCAAAAG	GATGCTGGTGGTTGGCACTCCTGGTTTCCGGGACGGGGTTCAAATCCCTGCGGCGTCTTTGCT
GCA_000465285.1_ASM46528v1	Eidolon helvum	straw-colored fruit bat	1	1	20712	6889	3599		1	12000	0		Eidolon_helvum_PTEROPODIDAE_CHIROPTERA	1	77214	Mammalia	Chiroptera	Pteropodidae	Eidolon	Eidolon helvum	KE784540.1	349	21087	plus	KE751909.1	14147	21035	plus	TTTCTTTTACTGGACGTGGCTCATGGCCACGTTCAGGTTTTGCTTTTCACCTTTGAGTCTGTGAGAAAATGAGCAGGAAAAAGCAAAAG	GGCGCTGGTGGTGGCACACCCAGCACTGCTGGGCCAGGGTTCGAGTCCCTGCGGTGTCCCTGC	TTTTTCTTTTCCTGAGAAAACAAAATTTTGTTTTCTCAGGTTTTGCTTTTTGGCCTTTTCCTAGCTTTTTTTTAAAAAAAAGCAAAAG	GATGCTGGTGGTTGGCACTCCTGGTTTCCAGGACGGGGTTCAAATCCCTGTGGCGTCTTTGCT
GCA_000493695.1_BalAcu1.0	Balaenoptera acutorostrata scammoni	minke whale	1	1	22424	7015	3457		2	10938;13286	0		Balaenoptera_acutorostrata_BALAENOPTERIDAE_CETARTIODACTYLA	1	9767	Mammalia	Artiodactyla	Balaenopteridae	Balaenoptera	Balaenoptera acutorostrata	KI537401.1	18220534	18243052	plus	KI537401.1	18274276	18281290	plus	TTTTTTTTCCTGGACGCGCTGGTGGCTGCGTCCAGGTTTTGCTTTTCACCTTTGAGTCTGTGAGAAAATGAGCAGGAAAAAAGCAAAAG	GGCGCTGGTGGTGGCACGCCTGGTACTGCTGGGCCAGGGTTCAAGTCCCTGCGGTGTCCCTGCTTC	TTTTTCTTTTCCTGAGAAAACAAAAGGTTTTGTTTTCTCAGGTTTTGCTTTTTGGCCTTTTCCTAGCTTTTTAAAAAAAAAAAGCAAAAG	GATGCTGGTGGTTGGCACTCCTGGTTTCCAGGACGGGGTTCAAATCCCTGTGGCGTCTTTGCTTGAT
GCA_000767525.1_Vi_pacos_V1.0	Vicugna pacos huacaya	alpaca	1	1	21572	6932	3383		0		0		Vicugna_pacos_CAMELIDAE_CETARTIODACTYLA	0	30538	Mammalia	Artiodactyla	Camelidae	Vicugna	Vicugna pacos	KN267735.1	1442779	1464350	plus	KN267735.1	1502108	1509039	plus	TTTCTTTTCCTGGACGCGGCTCATGGCCGCGTTCAGGTTTTGCTTTTCACCTTTGAGTCTGTGAGAAAATGAGCAGGAAAAAGCAAAAG	GGCGCTGGTGGTGGCACGCCTAGCACTGCTGGACCAGGGTTCGAGTCCCTGCAGCGTCCCTGCTTC	TTTTTCTTTTCCTGAGAAAACAAAAAGATTTGTTTTCTCAGGTTTTGCTTTTTGCCCTTTTCCTAGCTTAAAAAAAAAAAGCAAAAG	GATGCTGGTGGTTGGCACTCCTGGTTTCCAGGACAGGGTTCAAATCCCTGTGGCATCTTTGCTTGAC
GCA_000772465.1_Charlie1.0	Nasalis larvatus	proboscis monkey	1	1	24819	7136	3668		5	5062;16764;18584;19698;20932	1	1228	Nasalis_larvatus_CERCOPITHECIDAE_PRIMATES	1	43780	Mammalia	Primates	Cercopithecidae	Nasalis	Nasalis larvatus	CM003003.1	8232927	8259260	minus	CM003003.1	8187805	8194939	minus	TTTCTTTTACTGAGTGCGGCCCATGGCCGCACTCAGGTTTTGCTTTTCACCTTCTGATCTGTGAAAGAGTGAGCAGGAAAAAGCAAAAG	GGCACTGGTGGTGGCACGTCCAGCACAGCTGGGCCGGGGTTCGAGTCCCCGCAGTGTCGCTG	TTTTTCTTTTCCTGAGAAAACAACACGTTTTGTTTTCTCAGGTTTTGCTTTTTGGCCTTTTTCTAGCTTTAAAAAAAAAAAAGCAAAAG	GATGCTGGTGGTTGGCACTCCTGGTTTCCAGGACGGGGTTCAAATCCCTGCGGCATCTTTGCTTTGACTAC
GCA_000951035.1_Cang.pa_1.0	Colobus angolensis palliatus	Angolan colobus	1	1	25112	7148	3654	4045	0		0		Colobus_angolensis_CERCOPITHECIDAE_PRIMATES	1	54131	Mammalia	Primates	Cercopithecidae	Colobus	Colobus angolensis	KN980607.1	4647057	4672168	minus	KN980607.1	4594677	4601824	minus	TTTCTTTTACTGAGTGCGGCCCATGGCCGCACTCAGGTTTTGCTTTTCACCTTCTGATCTGTGAAAGAGTGAGCAGGAAAAAGCAAAAG	GGCACTGGTAGTGGCACGTCCAGCACAGCTGGGCCGGGGTTCGAGTCCCCGCAGTGTCGCTG	TTTTTCTTTTCCTGAGAAAACAACACGTTTTGTTTTCTCAGGTTTTGCTTTTTGGCCTTTTTCTAGCTTTAAAAAAAAAAAAAGCAAAAG	GATGCTGGTGGTTGGCACTCCTGGTTTCCAGGACGGGGTTCAAATCCCTGCGGCATCTTTGCTTTGACTAC
GCA_000978405.1_CapAeg_1.0	Capra aegagrus	wild goat	1	0	22219	Nan	3313	2871	2	13112;22064	Nan	Nan	Capra_aegagrus_BOVIDAE_CETARTIODACTYLA	1	9923	Mammalia	Artiodactyla	Bovidae	Capra	Capra aegagrus	CM003243.1	40160427	40183057	plus	CM003243.1				TTTCTTTTCCTGGATGCGGCTCATGGCCGCATCCAGGTTTTGCTTTTCACCTTTAAGTCTGTGAGAAAATGAGCAGGAAAAAGCAAAAG	GGCGCTGGTGGTGGCACGCCTGGCACTGCTGGGCTGGGGTTCGAGTCCCTGCAGCGTCCCTGCTTC
GCA_000978805.1_ASM97880v1	Balaenoptera bonaerensis	Antarctic minke whale	0	1	Nan	7011			Nan	Nan	0		Balaenoptera_bonaerensis_BALAENOPTERIDAE_CETARTIODACTYLA	1	33556	Mammalia	Artiodactyla	Balaenopteridae	Balaenoptera	Balaenoptera bonaerensis	DF444342.1				DF444342.1	12636	19646	plus			TTTTTCTTTTCCTGAGAAAACAAAAGGTTTTGTTTTCTCAGGTTTTGCTTTTTGGCCTTTTCCTAGCTTTTTAAAAAAAAAAGCAAAAG	GATGCTGGTGGTTGGCACTCCTGGTTTCCAGGACGGGGTTCAAATCCCTGTGGCGTCTTTGCTTGAC
GCA_001262655.1_Emacaco_refEf_BWA_oneround	Eulemur macaco	black lemur	1	1	21609	7077	3572		7	1824;6658;8474;9124;9154;15068;16252	2	72;1832	Eulemur_macaco_LEMURIDAE_PRIMATES	1	30602	Mammalia	Primates	Lemuridae	Eulemur	Eulemur macaco	LGHX01004002.1	3383	25135	minus	LGHX01008708.1	160412	167503	minus	TTTCTTTTACTGAACGCGGCTCATGGCCGCGCTCAGGTTTTGCTTTTCACCTTTCAGTCTGTGAGGAAATGAGCAGGAAAAAGCAAAAG	GGCGCTGGTGGTGGCACACCCAGCATTGCTGGGCCGGGGTTCAAGTCCCCGCAGCGTCCCTG	TTTTTCTTTTCCTGAGAAAACAAAATCTTTTGTTCTCTCAGGTTTTGCTTTTTGGCCTTTTCCTAGCTAAAAAAAAAAAAAAAAGCAAAAG	GATGCTGGTGGTTGGCACTCCTGGTTTCCAGGACGGGGTTCAAATCCCTGCGGTGTCTTTGCTTAACTGT
GCA_001262665.1_Eflavifronsk33QCA	Eulemur flavifrons	Sclater's lemur	1	1	21757	7094	3571		2	8506;16364	1	72	Eulemur_flavifrons_LEMURIDAE_PRIMATES	1	87288	Mammalia	Primates	Lemuridae	Eulemur	Eulemur flavifrons	LGHW01004049.1	3965	25719	minus	LGHW01008883.1	162494	169716	minus	TTTCTTTTACTGAACGCGGCTCATGGCCGCGCTCAGGTTTTGCTTTTCACCTTTCAGTCTGTGAGGAAATGAGCAGGAAAAAGCAAAAG	GGCGCTGGTGGTGGCACACCCAGCATTGCTGGGCCGGGGTTCAAGTCCCCGCGGCGTCCCTG	TTTTTCTTTTCCTGAGAAAACAAAATCTTTTGTTCTCTCAGGTTTTGCTTTTTGGCCTTTTCCTAGCTAAAAAAAAAAAAAAAAGCAAAAG	GATGCTGGTGGTTGGCACTCCTGGTTTCCAGGACGGGGTTCAAATCCCTGCGGTGTCTTTGCTTAACTGT
GCA_001458135.2_marMar	Marmota marmota marmota	European marmot	1	1	18262	6871	3739	3290	2	894;17146	0		Marmota_marmota_SCIURIDAE_RODENTIA	0	9993	Mammalia	Rodentia	Sciuridae	Marmota	Marmota marmota	CZRN02000333.1	67580327	67598586	plus	CZRN02000333.1	67637516	67644386	plus	TTTCTTTTACTGGCCGCGGCTCAAGGCCGCTGTCAGGTTTTGCTTTTCACCTTTTAGTCTGTGAGAAAGTGAGCAGGAAAAAGCAAAAG	GGCGCTGGTGGTGGCACGCCCACGAGCTGGGCCGGGGTTCAAGTCCCCGCGGCGTCCCTGCTTCCTCC	TTTTTCTTTTCCTGAGAAAACAAAAATTTGTTTTCTCAGGTTTTGCTTTTTGGCCTTTCCCTAGCTTAAAAAAAAAAAAAAGCAAAAG	GATGCTGGTGGTTGGCACTCCTGGCTTCCAGGACGGGGTTCAAATCCCTGCAGCGTCTTTG
GCA_001624445.1_CAST_EiJ_v1	Mus musculus castaneus	mouse	1	0	20705	Nan	3143	2860	0		Nan	Nan	Mus_musculus_MURIDAE_RODENTIA	0	10090	Mammalia	Rodentia	Muridae	Mus	Mus musculus	CM004012.1	2774981	2795685	minus	CM004012.1				TTTCTTTTCCTGACCGCGGCTCATGGCCGCGCTCAGGTTTTGCTTTTCACCTTTGTCTGAGAGAACGAACGTGAGCAGGAAAAAGCAAAAG	GGCACTGGTGGCGGCACGCCCGCACCTCGGGCCAGGGTTCGAGTCCCTGCAGTACCGTGCTTCCTTC
GCA_001624775.1_PWK_PhJ_v1	Mus musculus musculus	mouse	1	0	20461	Nan	3157	2874	2	3606;10588	Nan	Nan	Mus_musculus_MURIDAE_RODENTIA	0	10090	Mammalia	Rodentia	Muridae	Mus	Mus musculus	CM004132.1	2688191	2708700	minus	CM004132.1				TTTCTTTTCCTGACCGCGGCTCATGGCCGCGCTCAGGTTTTGCTTTTCACCTTTGTCTGAGAGAACGAACGTGAGCAGGAAAAAGCAAAAG	GGCACTGGTGGCGGCACGGCCGCACCTCGGGCCAGGGTTCGAGTCCCTGCAGTACCGTGCTTCCTTC
GCA_001624835.1_WSB_EiJ_v1	Mus musculus domesticus	mouse	1	1	20921	6692	3154	2871	1	6500	0		Mus_musculus_MURIDAE_RODENTIA	0	10090	Mammalia	Rodentia	Muridae	Mus	Mus musculus	CM004072.1	2769788	2791524	minus	CM004072.1	2739047	2745738	minus	TTTCTTTTCCTGACCGCGGCTCATGGCCGCGCTCAGGTTTTGCTTTTCACCTTTGTCTGAGAGAACGAACGTGAGCAGGAAAAAGCAAAAG	GGCACTGGTGGCGGCACGCCCGCACCTCGGGCCAGGGTTCGAGTCCCTGCAGTACCGTGCTTCCTTC	TTTTTCTTTTCCTGAGAAAACAACCTTTTGTTTTCTCAGGTTTTGCTTTTTGGCCTTTCCCTAGCTTTAAAAAAAAAAAAGCAAAAG	GACGCTGGTGGCTGGCACTCCTGGTTTCCAGGACGGGGTTCAAGTCCCTGCGGTGTCTTTG
GCA_001675575.1_ASM167557v1	Neotoma lepida	desert woodrat	1	0	21007	Nan	3196	2795	35	306;1602;1690;1694;1924;2450;2674;2722;3540;3864;5844;7518;8216;9056;9882;14054;14630;15356;15978;16040;16068;16408;16520;16654;16720;17390;17394;17462;18798;18828;19396;19484;20806;20844;20934	Nan	Nan	Neotoma_lepida_CRICETIDAE_RODENTIA	1	56216	Mammalia	Rodentia	Cricetidae	Neotoma	Neotoma lepida	LZPO01011126.1	1739770	1761438	plus	LZPO01011126.1				TTTCTTTTCCTGACNNGCGGCTCACGGCCGCGCTCAGGTTTTGCTTTTCACCTTTGTCTGTGAGAATGTGAGCAGGAAAAAGCAAAAG	GGCGCTGGTGGTGGCACGCCCATGCATCTGGGCCGGGGTTCGAGTCCCCGCAGTACCCTGCTTCCTTT
GCA_001685075.1_ASM168507v1	Ellobius lutescens	Transcaucasian mole vole	1	1	16461	6500	3008	2709	4	6716;6980;14600;16304	0		Ellobius_talpinus_CRICETIDAE_RODENTIA	1	39086	Mammalia	Rodentia	Cricetidae	Ellobius	Ellobius lutescens	LOEQ01000957.1	395082	411615	minus	LOEQ01000957.1	372669	379168	minus	TTTCTTTTCCTGACTGCGGCTCATGGCCGCGCTCAGGTTTTGCTTTTCACCTTTGTCTGTGAGAACGTGAGTAGAAAAAAGCAAAAG	GGTGCCGGTGGTGGCACGCCCATGCTTCTGGGCCGGGGTTCGAGTCCCCGCAGTACCCTGCTTCCTTT	TTTTTCTTTTCCTGAGAAAACAAACTTTTGTTATCTCAGGTTTTGCTTTTTGGCCTTTCCCTAGCTTAAAAAAAAAAGCAAAAG	GATGCTGGTGGTTGGCACTCCTGGTTTCCAGGATGGGGTTCAAATCCCTGCGGTGTCTTTG
GCA_002007465.1_ASM200746v1	Ailurus styani	Nan	1	1	19193	7266	3368	2963	0		0		Ailurus_fulgens_AILURIDAE_CARNIVORA	1	424585	Mammalia	Carnivora	Ailuridae	Ailurus	Ailurus fulgens	LNAC01000014.1	4202445	4221637	plus	LNAC01000014.1	4264544	4271809	plus	GTTTCTTTTACTGGATGCGGCTCATGGCCGCATTCAGGTTTTGCTTTTCACCTTTGAGTCTGTGAGAAAACAAGGAGGAAAAAGCAAAAGG	GCGCTGGTGGTGGCACGCCTTGCACTGCTGGGCCAGGGTTCGAGTCCCTGTGGCGTCCCTG	TTTTTCTTTTCCTGAGAAAACAAAGCTTTTGTTTTCTCAGGTTTTGCTTTTTGGCCTTTTCCTAGCTTAAAAAAAAAGCAAAAG	GATGCTGGTGGTTGGCACTCCTGATTCCCAGGACAGGGTTCAAGTCCCTGCGGCATCTTTGCT
GCA_002102435.1_Ovir.te_1.0	Odocoileus virginianus texanus	white-tailed deer	0	1	Nan	6944			Nan	Nan	0		Odocoileus_virginianus_CERVIDAE_CETARTIODACTYLA	1	9874	Mammalia	Artiodactyla	Cervidae	Odocoileus	Odocoileus virginianus	KZ101857.1				KZ101857.1	194297	201240	plus	TTTCTTTTCCTGGATGCGGCCCATGGCCGCGTCCAGGTTTTGCTTTTCACCTTTGAGTCTGTGAGAAAATGAGCAGGAAAAAGCAAAAG	GGCGCTGGTGGTGGCACGCCTGGCACTGCTGGGCCAGGGTTCGAGTCCCTGCAGCGTCCCTGCTTC	TTTTTCTTTTCCTGAGAAAACAAAATCCTTTTTTGTTTTCTCAGGTTTTGCTTTTTTGCCTTTTCTTATCTTAAAAAAAAAAGCAAAAG	GATGCTGGTGGTTGGCACTCCTGGTTTCCAGGACGGGGTTCAAATCCCTGTGGCATCTTTGCTTGAC
GCA_002288905.2_ASM228890v2	Enhydra lutris kenyoni	sea otter	1	1	17970	6956	3296	2853	0		0		Enhydra_lutris_MUSTELIDAE_CARNIVORA	0	34882	Mammalia	Carnivora	Mustelidae	Enhydra	Enhydra lutris	KZ291769.1	6865048	6883017	minus	KZ291769.1	6819820	6826775	minus	GTTTCTTTTACTGGATGCGGCTCATGGCCGCATCCAGGTTTTGCTTTTCACCTTGAGTCTGTGAGAAAGCAAGGAGGAAAAAGCAAAAGG	GCGCTGGTGGTGGCACGCCTAGCACCACTGGGCCAGGGTTCGAGTCCCTGTGGCGCCCCTG	TTTTTCTTTTCCTGAGAAAACAAAATTTTGTTTTCTCAGGTTTTGCTTTTTGGCCTTTTCCTAGCTTAAAAAAAAAAAAAAGCAAAAG	GATGCTGGTGGTTGGCACTCCTGATTACCAGGACAGGGTTCAAATCCCTGCGGTGTCTTTGCT
GCA_002335545.1_Aspe_assembly01	Apodemus speciosus	large Japanese field mouse	1	1	19097	6524	3078	2808	2	5042;9136	0		Apodemus_speciosus_MURIDAE_RODENTIA	1	105296	Mammalia	Rodentia	Muridae	Apodemus	Apodemus speciosus	BDUI01000271.1	1	20290	minus	BDUI01000066.1	18200	24723	plus			TTTTTCTTTTCCTGAGAAAACAAACTTTGTTTTCTCAGGTTTTGCTTTTTGGCCTTTCCCTAGCTTTAAAAAAAAAAGCAAAAG	GATACTGGTGGTTGGCACTCCTGGTTTCCAGGACGGGGTTCAAGTCCCTGCRGTGTCTTTG
GCA_002406435.1_ASM240643v1	Spermophilus dauricus	Daurian ground squirrel	1	0	17694	6552	3226	2780	1	296	1	330	Spermophilus_dauricus_SCIURIDAE_RODENTIA	1	99837	Mammalia	Rodentia	Sciuridae	Spermophilus	Spermophilus dauricus	KZ294583.1	1418032	1435835	minus	KZ294583.1				TTTCTTTTACTGGCCGCGGCTCATTGCCGCGGTCAGGTTTTGCTTTTCACCTTTCAGTCTGTGAGAAAGTGAGCAGGAAAAAGCAAAAG	GGCGCTGGTGGTGGCACGCCCACGAGCTGGGCCGGGGTTCAAGTCCCCGCGGCGTCCCTGCTTCCTCC	TTTTTCTTTTCCTGAGAAAACAAATTTTTGTTTTCTCAGGTTTTGCTTTTTGGCCTTTCCCTAGCTTAAAAAAAAAAAGCAAAAG	GATGCTGGTGGTTGGCACTCCTGGCTTCCAGGACGGGGTTCAAATCCCTGCAGCGTCTTTG
GCA_002844835.1_ASM284483v1	Dicerorhinus sumatrensis sumatrensis	Sumatran rhinoceros	1	1	22226	7124	3526	3702	0		0		Dicerorhinus_sumatrensis_RHINOCEROTIDAE_PERISSODACTYLA	0	89632	Mammalia	Perissodactyla	Rhinocerotidae	Dicerorhinus	Dicerorhinus sumatrensis	PEKH010004643.1	1252459	1274684	plus	PEKH010004643.1	1321268	1328391	plus	TTTCTTTTACTGTATGTGGCTCATGGCCGCGTCCAGGTTTTGCTTTTCACCTTTGAGTCTGTGAGAAAAGGAGCAGGAAAAAGCAAAAG	GGCGCTGGTGGCGGCACGCCTAGCACTGCTGGGCCGGGGTTCAAGTCCCTGCAGCGTCCCTGCTTC	TTTTTCTTTTCCTGAGAAAACAAAAAGATTTTGTTTTCTCAGGTTTTGCTTTTTAGCCTTTTCCTAGCTTAAAAAAAAGCAAAAG	GATGCTGGTGGTTGGCACTCCTGGTTTCCAGGACAGGGTTCAAATCCCTGTGGCGTCTTTG
GCA_002901085.1_ASM290108v1	Solenodon paradoxus woodi	Hispaniolan solenodon	1	1	17565	6768	3250		0		0		Solenodon_paradoxus_SOLENODONTIDAE_EULIPOTYPHLA	0	79805	Mammalia	Eulipotyphla	Solenodontidae	Solenodon	Solenodon paradoxus	NKTL01005497.1	68110	85674	minus	NKTL01005497.1	37690	44457	minus	TTTCTTTTACTGGACGCGGCGCGGCCGCGTCCAGGTTTTGCTTTTCACCTTTGAGTCTGTGAGAAAATGAGCAGGAAAAAGCAAAAG	GTCACTGGTGGTGGCACGCCCGGCACTGCTGGGCCAGGGTTCGAGTCCCTGCGGTGTTCTTGCTGC	TTTTTCTTTTCCTGAGAAAACAAAACTGTTGTCTCAGGTTTTGCTTTTTGGCCTTTTCCTAGCTTTAAAAAAAAAAAGCAAAAG	GATGCTGGTGGTTGGCACTCCTGGTTTCCAGGACAGGGTTCAAGTCCCTGCGGCGTCTTTG
GCA_002995585.1_ASM299558v1	Hippopotamus amphibius	hippopotamus	1	1	21544	7063	4145		1	1210	0		Hippopotamus_amphibius_HIPPOPOTAMIDAE_CETARTIODACTYLA	0	9833	Mammalia	Artiodactyla	Hippopotamidae	Hippopotamus	Hippopotamus amphibius	NKPW01007566.1	48844	70386	plus	NKPW01024735.1	3226	10288	plus	TTTCTTTTCCTGGATGCGGCTCATGGCCGCATTCAGGTTTTGCTTTTCACCTTTGAGTCTGTGAGAAAATGAGCAGGAAAAAGCAAAAG	GATGCTGGTGGTGGCACGCCTGGCACTGCTGGGCCAGGGTTCGAGTCCCTGCAGCATCCCTGCTTC	TTTTTCTTTTCCTGAGAAAACAAAATCTTTTTGTTTTGTTTTCTCAGGTTTTGCTTTTTGGCCTTTCCTAGCTTTAAAAAAAAAAAAAGCAAAAG	GATGCTGGTGGTTGGCACTCCTGGTTTCCAGGACGGGGTTCAAATCCCTGTGGCGTCTTTGCTTGAC
GCA_003031525.2_Neophocaena_asiaeorientalis_V1.1	Neophocaena asiaeorientalis asiaeorientalis	narrow-ridged finless porpoise	1	1	19294	7004	3428	3319	0		0		Neophocaena_asiaeorientalis_PHOCOENIDAE_CETARTIODACTYLA	0	189058	Mammalia	Artiodactyla	Phocoenidae	Neophocaena	Neophocaena asiaeorientalis	KZ687389.1	6929092	6948385	minus	KZ687389.1	6896161	6903164	minus	TTTTTTTTCCTGGACGCGCTGGTGGCTGCGTCCAGGTTTTGCTTTTCACCTTTGAGTCTGTGAGAAAATGAGCAGGAAAAAAGCAAAAG	GGCGCTGGTGATGGCACGCCTGGTACTGCTGGGCCAGGGTTCAAGTCCCTGCAGTGTCCCTGCTTC	TTTTTCTTTTCCTGAGAAAACAAAAGGTTTTGTTTTCTCAGGTTTTGCTTTTTGGCCTTTTCCTAGCTTTTAAAAAAAAGCAAAAG	GATGCTGGTGGTTGGCACTCCTGGTTTCCAGGACGGGGTTCAAATCCCTGTGGCATCTTTGCTTGAC
GCA_003118495.1_macFus_1.0	Macaca fuscata fuscata	Japanese monkeys	1	1	20336	7081	3677	4068	0		0		Macaca_fuscata_CERCOPITHECIDAE_PRIMATES	1	9542	Mammalia	Primates	Cercopithecidae	Macaca	Macaca fuscata	BFBW01037455.1	1	20336	minus	BFBW01037449.1	2374	9454	minus			TTTTTCTTTTCCTGAGAAAACAACACGTTTTGTTTTCTCAGGTTTTGCTTTTTGGCCTTTTTCTAGCTTTAAAAAAAAAAAAAGCAAAAG	GATGCTGGTGGTTGGCACTCCTGGTTTCCAGGACGGGGTTCAAATCCCTGCGGCATCTTTGCTTTGACTAC
GCA_003121645.1_O_ammon_KGZ_v1.0	Ovis ammon	argali	1	1	21393	6996	3339	2898	0		0		Ovis_ammon_BOVIDAE_CETARTIODACTYLA	1	30527	Mammalia	Artiodactyla	Bovidae	Ovis	Ovis ammon	NIWH01019901.1	36165112	36186504	plus	NIWH01019901.1	36223759	36230754	plus	TTTCTTTTCCTGGATGCGGCTCATGGCCGCATCCAGGTTTTGCTTTTCACCTTTAAGTCTGTGAGAAAATGAGCAGGAAAAAGCAAAAG	GGCGCTGGTGGTGGCACGCCTGGCACTGCTGGGCTGGGGTTCGAGTCCCTGCAGCGTCCCTGCTTC	TTTTTCTTTTCCTGAGAAAACAAAATCTTTTTTGTTTTCTCAGGTTTTGCTTTTTTGCCTTTTCTTATCTTAAAAAAAAGCAAAAG	GATGCTGGTGGTTGGCACTCCTGGTTTCCAGGACGGGGTTCGAATCCCTGTGGCGTCTTTGCTTGAC
GCA_003182615.2_ASM318261v2	Capra sibirica	Siberian ibex	1	1	21418	6975	3307	2865	0		0		Capra_sibirica_BOVIDAE_CETARTIODACTYLA	1	72544	Mammalia	Artiodactyla	Bovidae	Capra	Capra sibirica	NIYN02027305.1	56119	77536	minus	NIYN02027305.1	11973	18947	minus	TTTCTTTTCCTGGATGCGGCTCATGGCCGCATCCAGGTTTTGCTTTTCACCTTTGTCTGTGAGAAAATGAGCAGGAAAAAGCAAAAG	GGCGCTGGTGGTGGCACGCCTGGCACTGCTGGGCTGGGGTTCGAGTCCCTGCAGCGTCCCTGCTTC	TTTTTCTTTTCCTGAGAAAACAAAATCTTTTTTGTTTTCTCAGGTTTTGCTTTTTTGCCTTTTCTTATCTTAAAAAAAAAAAGCAAAAG	GATGCTGGTGGTTGGCACTCCTGGTTTCCAGGACGGGGTTCGAATCCCTGTGGCGTCTTTGCTTGAC
GCA_003227395.1_ASM322739v1	Tursiops aduncus	Indo-pacific bottlenose dolphin	1	1	17223	7026	3413	3307	0		0		Tursiops_aduncus_DELPHINIDAE_CETARTIODACTYLA	1	79784	Mammalia	Artiodactyla	Delphinidae	Tursiops	Tursiops aduncus	NCQN01000032.1	1902403	1919625	minus	NCQN01000032.1	1872600	1879625	minus	TTTTTTTTCCTGGACGCGCTGATGGCTGCGTCCAGGTTTTGCTTTTCACCTTTGAGTCTGTGAGAAAATGAGCAGGAAAAAAGCAAAAG	GGCACTGGTGGTGGCACGCCTGGTACTGCTGGGCCAGGGTTCAAGTCCCTGCAGTGTCCCTGCTTC	TTTTTCTTTTCCTGAGAAAACAAAAGGTTTTGTTTTCTCAGGTTTTGCTTTTTGGCCTTTTCCTAGCTTTAAAAAAAAAAGCAAAAG	GATGCTGGTGGTTGGCACTCCTGGTTTCCAGGACGGGGTTCAAATCCCTGTGGCATCTTTGCTTGAC
GCA_003254725.2_ASM325472v2	Canis lupus dingo	grey wolf	1	0	18478	Nan	3548		0		Nan	Nan	Canis_lupus_CANIDAE_CARNIVORA	0	9612	Mammalia	Carnivora	Canidae	Canis	Canis lupus	CM025474.1	51692902	51711379	minus	CM025474.1				GTTTCTTTTACTGGATGAGGCTCATGGCCACATTCAGGTTTTGCTTTTCACCTTTGAGTCTGTGCGAAAACAAGGAGGAAAAAGCAAAAGA	ACGCTGGTGGTGGCACGCCCAGCACTGCTGGGCCAGGGTTCAAGTCCCTGTGGCGTCCCTG
GCA_003258685.1_Prosim_1.0	Prolemur simus	greater bamboo lemur	1	1	21983	7099	3528		0		0		Prolemur_simus_LEMURIDAE_PRIMATES	1	1328070	Mammalia	Primates	Lemuridae	Prolemur	Prolemur simus	MPIZ01000746.1	492041	514023	minus	MPIZ01000746.1	442462	449560	minus	TTTCTTTTACTGAACGCGGCTCATGGCCGCGCTCAGGTTTTGCTTTTCACCTTTCAGTCTGTGAGAAAATGAGCAGGAAAAAGCAAAAG	GGCGCTGGTGGTGGCACACCCAGCATTGCTGGGCCGGGGTTCAAGTCCCCGCGGCATCCCTG	TTTTTCTTTTCCTGAGAAAACAAAATCTTTTGTTCTCTCAGGTTTTGCTTTTTGGCCTTTTCCTAGCTAAAAAAAAAAAAAAAAAGCAAAAG	GATGCTGGTGGTTGGCACTCCTGGTTTCCAGGACAGGGTTCAAATCCCTGCGGCGTCTTTGC
GCA_003336285.2_MUSP714_v2	Mus spicilegus	steppe mouse	1	1	20845	6705	3157	2875	0		0		Mus_spicilegus_MURIDAE_RODENTIA	1	10103	Mammalia	Rodentia	Muridae	Mus	Mus spicilegus	QGOO02000020.1	2801784	2822628	minus	QGOO02000020.1	2762560	2769264	minus	TTTCTTTTCCTGACCGCGGCTCATGGCCGCGCTCAGGTTTTGCTTTTCACCTTTGTCTGAGAGAACTAACGTGAGCAGGAAAAAGCAAAAG	GGCACTGGTGGCGGCACGCCTGCACCTCGGGCCAGGGTTCGAGTCCCTGCAGTACCGTGCTTCCTTC	TTTTTCTTTTCCTGAGAAAACAACCTTTTGTTTTCTCAGGTTTTGCTTTTTGGCCTTTCCCTAGCTTTAAAAAAAAAAAAAGCAAAAG	GACGCTGGTGGCTGGCACTCCTGGTTTCCAGGACAGGGTTCAAGTCCCTGCGGTGTCTTTG
GCA_003369695.2_UOA_Brahman_1	Bos indicus x Bos taurus	hybrid cow	1	1	21182	6958	3324		0		0		Bos_indicus_BOVIDAE_CETARTIODACTYLA	0	30522	Mammalia	Artiodactyla	Bovidae	Bos	Bos indicus x Bos taurus	CM011832.1	7531313	7552494	minus	CM011832.1	7486695	7493652	minus	TTTCTTTTCCTAGATGCGGCTCATGGCCGCATCCAGGTTTTGCTTTTCACCTTTGAGTCTGTGAGAAAATGAGCAGGAAAAAGCAAAAG	GGCGCTGGTGGTGGCACGCCTGGCACTGCTGGGCTGGGGTTCGAGTCCCTGCAGCGTCCCTGCTTC	TTTTTCTTTTCCTGAGAAAACAAAATCTTTTTTGTTTTCTCAGGTTTTGCTTTTTTGCCTTTTCTTATCTTAAAAAAAAAAGCAAAAG	GATGCTGGTGGTTGGCACTCCTGGTTTCCAGGACGGGGTTCAAATCCCTGTGGCGTCTTTGCTTGAC
GCA_003508835.1_Espe.v1	Eonycteris spelaea	lesser dawn bat	1	1	20343	6799	3495		0		0		Eonycteris_spelaea_PTEROPODIDAE_CHIROPTERA	1	58065	Mammalia	Chiroptera	Pteropodidae	Eonycteris	Eonycteris spelaea	PUFA01000097.1	3187933	3208275	minus	PUFA01000097.1	3144264	3151062	minus	TTTCTTTTACTGGACGCGGCTCGTGGCCGCGTTCAGGTTTTGCTTTTCACCTTGGAGTCTGTGAGAAAATGAGCAGGAAAAAGCAAAAG	GGCGCTGGTGGCGGCACACCCAGCACTGCTGGGCCAGGGTTCGAGTCCCTGCGGCGTCCCTGC	TTTTTCTTTTCCTGAGAAAACAAAATTTTGTTTTCTCAGGTTTTGCTTTTTGGCCTTTTCCTAGCTTTTTTTTAAAAAAAGCAAAAG	GATGCTGGTGGTTGGCACTCCTGGTTTCCAGGACGGGGTTCAAATCCCTGTGGCGTCTTTGCT
GCA_003704035.3_HU_Pman_2.1.3	Peromyscus maniculatus bairdii	North American deer mouse	1	1	19002	6562	3317	2926	1	11678	0		Peromyscus_maniculatus_CRICETIDAE_RODENTIA	0	10042	Mammalia	Rodentia	Cricetidae	Peromyscus	Peromyscus maniculatus	CM010879.2	139104291	139124072	minus	CM010879.2	139072287	139078848	minus	TTTCTTTTCCTGACCGCGGCTCACGGCCGCGCTCAGGTTTTGCTTTTCACCTTTCTCTGTGAGATGTGAGCAGGAAAAAGCAAAAG	GGCACTGGTGGTGGCACGCCCATACTCCTGGGCCGGGGTTCGAGTCCCTGCGGTACCTGCTTCCTT	TTTTTCTTTTCCTGAGAAAACAAACTCTTGTTTTCTCAGGTTTTGCTTTTTGGCCTTTCCCTAGCTTAAAAAAAAAAAGCAAAAG	GATGCCGGTGGTTGGCACTCCTGGTTTCCAGGATGGGGTTCAAATCCCTGCGGTGTCTTTG
GCA_003704135.2_HU_Ppol_1.3.3	Peromyscus polionotus subgriseus	oldfield mouse	1	1	18601	6576	3369	2978	2	2688;11454	0		Peromyscus_polionotus_CRICETIDAE_RODENTIA	1	42413	Mammalia	Rodentia	Cricetidae	Peromyscus	Peromyscus polionotus	CM010903.1	154294628	154314449	minus	CM010903.1	154261994	154268569	minus	TTTCTTTTCCTGACCGCGGCTCACGGCCGCGCTCAGGTTTTGCTTTTCACCTTTCTCTGTGAGATGTGAGCAGGAAAAAGCAAAAG	GGCACTGGTGGTGGCACGCCCATACTCCTGGGCCGGGGTTCGAGTCCCTGCGGTACCTGCTTCCTT	TTTTTCTTTTCCTGAGAAAACAAACTCTTGTTTTCTCAGGTTTTGCTTTTTGGCCTTTCCCTAGCTTAAAAAAAAAAAAAAGCAAAAG	GATGCCGGTGGTTGGCACTCCTGGTTTCCAGGATGGGGTTCAAATCCCTGCGGTGTCTTTG
GCA_003798545.1_ASM379854v1	Axis porcinus	Hog deer	1	1	20724	6930	3272		1	842	0		Axis_porcinus_CERVIDAE_CETARTIODACTYLA	1	57737	Mammalia	Artiodactyla	Cervidae	Axis	Axis porcinus	QQTR01058417.1	2068044	2090153	plus	QQTR01058417.1	2128010	2134939	plus	TTTCTTTTCCTGGACGCGGCTCATGGCCGCGTCCAGGTTTTGCTTTTCACCTTTAAGTCTGTGAGAAAATGAGCAGGAAAAAGCAAAAG	GGCGCTGGTGGTGGCACGCCTGGCACAGCTGGGCCGGGGTTCGAGTCCCTGCAGCGTCCCTGCT	TTTTTCTTTTCCTGAGAAAACAAAATCTTTTTTGTTTTCTCAGGTTTTGCTTTTTTGCCTTTTCTTATCTTAAAAAAAAAAAAGCAAAAG	GATGCTGGTGGTTGGCACTCCTGGTTTCCAGGACGGGGTTCAAATCCCTGTGGCATCTTTGCTTGAC
GCA_003945745.1_UCDavis_Ogaz_1	Oryx gazella	gemsbok	1	0	24074	7620	3313		0		1	4278	Oryx_gazella_BOVIDAE_CETARTIODACTYLA	1	9958	Mammalia	Artiodactyla	Bovidae	Oryx	Oryx gazella	RAWW01009079.1	504992	529065	plus	RAWW01009079.1				TTTCTTTTCCTGGATGCGGCTCATGGCCGCATCCAGGTTTTGCTTTTCACCTTTGAGTCTGTGAGAAAATGAGCAGGAAAAAGCAAAAG	GGCGCTGGTGGTGGCACGCCTGGCACTGCTGGGCTGGGGTTCGAGTCCCTGCAGCGTCCCTGCTTC	TTTTTCTTTTCCTGAGAAAACAAAATCTTTTGTTTTCTCAGGTTTTGCTTTTTTGCCTTTTCTTATCTTAAAAAAAAGCAAAAG	GATGCTGGTGGTTGGCACTCCTGGTTTCCAGGACGGGGTTCGAATCCCTGTGGCGTCTTTGCTTGAC
GCA_004023785.1_MunMun_v1_BIUU	Mungos mungo	banded mongoose	1	1	18522	7091	3454		0		0		Mungos_mungo_HERPESTIDAE_CARNIVORA	1	210652	Mammalia	Carnivora	Herpestidae	Mungos	Mungos mungo	PISW01001616.1	276298	294819	minus	PISW01001616.1	230147	237237	minus	GTTTCTTTTACTGGACGCGGCCCATGGCCGCGTTCAGGTTTTGCTTTTCACCTTTGAGTCTGTGAGAAAACGAGTAGGAAAAAGCAAAAGG	GCGCTGGTGCTGGCACGCCTGGCGCTGCTGGGCCGGGGTTCGAGTCCCCGTGGCGTCTCTG	TTTTTCTTTTCCTGAGAAAACAAAATTTTTGTTTTCTCAGGTTTTGCTTTTTGGCCTTTTTCTAGCTTAAAAAAAAAAAGCAAAAG	GATGCTGGTGGTTGGCACTCCTGGTCTCCAGGACAGGGTTCAAATCCCTGCGGCGTCTTTGCT
GCA_004023845.1_HelPar_v1_BIUU	Helogale parvula	dwarf mongoose	1	1	18499	7091	3486		1	16334	0		Helogale_parvula_HERPESTIDAE_CARNIVORA	1	210647	Mammalia	Carnivora	Herpestidae	Helogale	Helogale parvula	PJEM01001178.1	314776	333372	minus	PJEM01001178.1	267329	274419	minus	GTTTCTTTTACTGGACGCGGCCCATGGCCGCGTTCAGGTTTTGCTTTTCACCTTTGAGTCTGTGAGAAAATGAGTAGGAAAAAGCAAAAGG	GCGCTGGTGCTGGCACGCCTGGCACTGCTGGGCCGGGGTTCGAGTCCCCGTGGCGTCTCTG	TTTTTCTTTTCCTGAGAAAACAAAATTTTGTTTTCTCAGGTTTTGCTTTTTGGCCTTTTTCTAGCTTAAAAAAAAAAAAAGCAAAAG	GATGCTGGTGGTTGGCACTCCTGGTTTCCAGGACGGGGTTCAAATCCCTGCGGCGTCTTTGCT
GCA_004024585.1_ParHer_v1_BIUU	Paradoxurus hermaphroditus	Asian palm civet	0	1	Nan	7142			Nan	Nan	0		Paradoxurus_hermaphroditus_VIVERRIDAE_CARNIVORA	1	71117	Mammalia	Carnivora	Viverridae	Paradoxurus	Paradoxurus hermaphroditus	PITB01012386.1				PITB01012386.1	3997	11138	minus			TTTTTCTTTTCCTGAGAAAACAAGTTTTGTTTTCTCAGGTTTTGCTTTTTGGCCTTTTCCTAGCTTAAAAAAAAAAAGCAAAAG	GATGCTGGTGGTTGGCACTCCTGGTTTCCAGGACAGGGTTCAAATCCCTGCGGCGTCTTTGCT
GCA_004024605.1_PteBra_v1_BIUU	Pteronura brasiliensis	giant otter	1	1	17882	6963	3373	2926	0		0		Pteronura_brasiliensis_MUSTELIDAE_CARNIVORA	1	9672	Mammalia	Carnivora	Mustelidae	Pteronura	Pteronura brasiliensis	PJEN01001527.1	196421	214302	minus	PJEN01001527.1	149956	156918	minus	GTTTCTTTTACTGGATGCGGCTCATGGCCGCATCCAGGTTTTGCTTTTCACCTTTGAGTCTGTGAGAAAGCAAGGAAGAAAAAGCAAAAGG	GCGCTGGTGGTGGCACGCCTAGCACCACTGGGCCAGGGTTCGAGTCCCTGTGGCGCCCCTG	TTTTTCTTTTCCTGAGAAAACAAAATTTTGTTTTCTCAGGTTTTGCTTTTTGGCCTTTTCCTAGCTTTAAAAAAAAAAAAGCAAAAG	GATGCTGGTGGTTGGCACTCCTGATTACCAGGACAGGGTTCAAATCCCTGCGGTGTCTTTGCT
GCA_004024645.1_MizCoq_v1_BIUU	Mirza coquereli	Coquerel's mouse lemur	1	1	22389	6991	3532		0		0		Mirza_coquereli_CHEIROGALEIDAE_PRIMATES	1	47180	Mammalia	Primates	Cheirogaleidae	Mirza	Mirza coquereli	PVHQ01017135.1	6042	28430	minus	PVHQ01019594.1	4459	11449	minus	TTTCTTTTACTGAACGCGGCTCATGGCCGCGCTCAGGTTTTGCTTTTCACCTTTCAGTCTGTGAGAAAATGAGCAGGAAAAAGCAAAAG	GGCACTGGTGGTGGCACACCCAGCATTGCTGGGCCAGGGTTCAAGTCCCTGCGGTGTCCTTG	TTTTTCTTTTCCTGAGAAAACAAATATTTTGTTTTCTCAGGTTTTGCTTTTTGCCCTTTTCCTAGCTTTAAAAAAAAAAAAGCAAAAG	GATGCTGGTGGTTGGCACTCCTGGTTTCCAGGACGGGGTTCAAATCCCTGCGGCGTCTTTGCTTAACTG
GCA_004024685.1_DipSte_v1_BIUU	Dipodomys stephensi	Stephens's kangaroo rat	1	1	19482	6798	3507		0		0		Dipodomys_stephensi_HETEROMYIDAE_RODENTIA	1	323379	Mammalia	Rodentia	Heteromyidae	Dipodomys	Dipodomys stephensi	PVHN010018845.1	3165	22646	minus	PVHN010012917.1	16341	23138	minus	TTTCTTTTCCTGGGCGCGGCTCATGGCCGCGCTCAGGTTTTGCTTTTCACCTTTCAGTCTGTGAGAGCGTGAGCAGGAAAAAGCAAAAG	GGTGCTGGTGGTGGCACGCACACACTGCTGGGCCGGGGTTCGAGTCCCCGCAGCACCCTGCTTCCTTC	TTTTTCTTTTCCTGAGAAAACAAGAAATTGTTTTCTCAGGTTTTGCTTTTTGACCTTTCCCTAGCTTAAAAAAAGCAAAAG	GATGCTGGTGGTTGGCACTCCTGGTTCCCAGGACGGGGTTCAAGTCCCTGCGGTGTCTTTG
GCA_004024705.2_MosMos_v2_BIUU_UCD	Moschus moschiferus	Siberian musk deer	1	1	20375	6933	3348		0		0		Moschus_moschiferus_MOSCHIDAE_CETARTIODACTYLA	1	68415	Mammalia	Artiodactyla	Moschidae	Moschus	Moschus moschiferus	PVHU021072430.1	343768	364142	minus	PVHU021072430.1	300645	307577	minus	TTTCTTTTCCTGGATGCGGCTCATGGCCGCGTCCAGGTTTTGCTTTTCACCTTTGAATCTGTGAGAAAATGAGCAGGAAAAAGCAAAAG	GGCGCTGGTGGTGGCACGCCTGGCACTGCTGGGCTGGGGTTCGAGTCCCTGCAGCGTCCCTGCTTC	TTTTTCTTTTCCTGAGAAAACAAAAGATTTTGTTTTCTCAGGTTTTGCTTTTTTGCCTTTTCTTACCTTAAAAAAAAAAAGCAAAAG	GATGCTGGTGGTTGGCACTCCTGGTTTCCAGGACGGGGTTCAAATCCCTGTGGCGTCTTTGCTTGAC
GCA_004024745.2_CatWag_v2_BIUU_UCD	Catagonus wagneri	Chacoan peccary	1	1	20243	6931	3353		0		0		Catagonus_wagneri_TAYASSUIDAE_CETARTIODACTYLA	1	51154	Mammalia	Artiodactyla	Tayassuidae	Catagonus	Catagonus wagneri	PVHT021183668.1	3572130	3592372	minus	PVHT021183668.1	3542439	3549369	minus	TTTCTTTTCCTGGATGCGGCTCATGGCCGCATTCAGGTTTTGCTTTTCACCTTTTGAGTCTGTGAGAAAACGAGCAGGAAAAAGCAAAAG	GGCGCTGGTGGTGGCACACCTGGCACTGCTGGGCCGGGGTTCGAGTCCCCGCGGCGTCCCTGCTT	TTTTTCTTTTCCTGAGAAAACAAAAGATTTTGTTTTCTCAGGTTTTGCTTTTTGGCCTTTCCTAGCTTAAAAAAAAAGCAAAAG	GATGCTGGTGGTTGGCACTCCTGGTCTCCAGGACAGGGTTCAAATCCCTGCAGCGTCTTTGCTTGAC
GCA_004024805.1_XerIna_v1_BIUU	Xerus inauris	South African ground squirrel	1	1	19254	6958	3387		0		0		Xerus_inauris_SCIURIDAE_RODENTIA	1	234690	Mammalia	Rodentia	Sciuridae	Xerus	Xerus inauris	PVHX01006132.1	457	19710	minus	PVHX01019126.1	4352	11309	minus	TTTCTTTTCCTGGCCGCGGCTCATGGCCGTGGTCAGGTTTTGCTTTTCACCTTTCAGTCTGTGAGAAAGTGAGCAGGAAAAAGCAAAAG	GGCGCTGGTGGTGGCACGCCCACGGGCTGGGCCGGGGTTCGAGTCCCCGCGGCGTCCTGCTTCCTCC	TTTTTCTTTTCCTGAGAAAACAAAGTTTTGTTTTCTCAGGTTTTGCTTTTTGGCCTTTCCCTAGCTTAAAAAAAAAAAGCAAAAG	GATGCTGGTGGTTGGCACTCCTGGCTTCCAGGACGGGGTTCAAATCCCTGCGGCGTCTTTG
GCA_004024825.1_PygNem_v1_BIUU	Pygathrix nemaeus	Red shanked douc langur	0	1	Nan	7130			Nan	Nan	0		Pygathrix_nemaeus_CERCOPITHECIDAE_PRIMATES	1	54133	Mammalia	Primates	Cercopithecidae	Pygathrix	Pygathrix nemaeus	PVHW010035109.1				PVHW010035109.1	3804	10933	plus			TTTTTCTTTTCCTGAGAAAACAACATGTTTTGTTTTCTCAGGTTTTGCTTTTTGGCCTTTTTCTAGCTTTAAAAAAAAAAAAGCAAAAG	GATGCTGGTGGTTGGCACTCCTGGTTTCCAGGACGGGGTTCAAATCCCTGCGGCATCTTTGCTTTGACTAC
GCA_004024845.1_TonSau_v1_BIUU	Tonatia saurophila	stripe-headed round-eared bat	1	1	21270	7005	3365		0		0		Tonatia_saurophila_PHYLLOSTOMIDAE_CHIROPTERA	1	171122	Mammalia	Chiroptera	Phyllostomidae	Tonatia	Tonatia saurophila	PVIA01002303.1	114297	135566	plus	PVIA01002303.1	169971	176975	plus	TTTCTTTTACTGGACGCGGCTTGTGGCCGCGTTCAGGTTTTGCTTTTCACCTTTGAATCTGTGAGAAGATGAGCAGGAAAAAGCAAAAG	GGCGCTGGTGGTGGCACACCCAGCACTGCTGGGTCAGGGTTCGAGCCCCTGTGGTGTCCCTGC	TTTTTCTTTTCCTGAGAAAACAACCTTCTGTTTTCTCAGGTTTTGCTTTTTGGCCTTTTCCTAGCTTTTTTTTAAAAAAAGCAAAAG	GATGCTGGTGGTTGGCACTCCTGGTTTCCAGGACAGGGTTCGAGTCCCTGCGGTGTCTTTGCTT
GCA_004024885.1_SagImp_v1_BIUU	Saguinus imperator	tamarin	1	1	22924	7037	3631	4013	0		0		Saguinus_imperator_CALLITRICHIDAE_PRIMATES	1	9491	Mammalia	Primates	Cebidae	Saguinus	Saguinus imperator	PVHO010001096.1	183569	206492	plus	PVHO010002192.1	8808	15844	plus	TTTCTTTTACTGAGTGTGCCGATGGCCACGCTCAGGTTTTGCTTTTCACCTTTCAATCTGTGAAACAGTGAGCAGGAAAAAGCAAAAG	GGCGCTGGTGGTGGCACGTCCAGCACTGCTGGGCTGGGGTTCGAGTCCCTGCAGTGTCGCTG	TTTTTCTTTTCCTGAGAAAACAACAAGTTTTGTTTTCTCAGGTTTTGCTTTTTGGCCTTTACTTAGCTTTTTTTAAAAAAAAAGCAAAAG	GATGCTGGTAGTTGGTACTCCTGGTTTCCAGGACGGGGTTCAAATCCCTGCGGCATCTTTGCTGGACTAC
GCA_004024965.2_ASM402496v2	Tragulus javanicus	Lesser Malay chevrotain	1	1	16015	6952	3149		0		0		Tragulus_javanicus_TRAGULIDAE_CETARTIODACTYLA	1	9849	Mammalia	Artiodactyla	Tragulidae	Tragulus	Tragulus javanicus	PVHZ021082351.1	4827505	4843519	minus	PVHZ021082351.1	4783610	4790561	minus	TTTCTTTTCCTGGACGCGACTCGTGGCCGCATCCAGGTTTTGCTTTTCACCTTCAAGTCTGTGAGAAAAGGAACAGGAAAAAGCAAAAG	GGCGCTGGTGGTGGCACGCCTGGCACTGCTGGGCCAGGGTTCGAGTCCCTGCTGTGTCCCTGCTTC	TTTTTCTTTTCCTGAGAAAACAAACGATTTTGTTTTCTCAGGTTTTGCTTTTTGGCCTTTTCTTAGCTTCTAAAAAAAAAAGCAAAAG	GATGCTGGTGGTTGGCACTCCTGGTTTCCAGGACGGGGTTCAAATCCCTGTGGCGTCTTTGCTTGAC
GCA_004025025.1_TapTer_v1_BIUU	Tapirus terrestris	South American tapir	1	1	21733	7126	3489		0		0		Tapirus_terrestris_TAPIRIDAE_PERISSODACTYLA	1	9801	Mammalia	Perissodactyla	Tapiridae	Tapirus	Tapirus terrestris	PVID01000832.1	209138	230870	minus	PVID01000832.1	159757	166882	minus	TTTCTTTTACTGGACGCGGCTGATGGCCGCGTCCAGGTTTTGCTTTTCACCTTTGAGTCTGTGAGAAAATGAGCAGGAAAAAGCAAAAG	GGCGCTGGTGGCGGCACGCCTAGCACTGCTGGGCCGGGGTTCGAGTCCCTGCAGCGTCCCCGCTTC	TTTTTCTTTTCCTGAGAAAACAAAATCTTCTGTTTTCTCAGGTTTTGCTTTTTAGCCTTTTCCTAGTTTAAAAAAAAAAAAAGCAAAAG	GATGCTGGTGGTTGGCACTCCTGGTTTCCAGGACGGGGTTCAAATCCCTGTGGCGTCTTTG
GCA_004025045.1_SigHis_v1_BIUU	Sigmodon hispidus	hispid cotton rat	1	1	20392	6607	3375		0		0		Sigmodon_hispidus_CRICETIDAE_RODENTIA	1	42415	Mammalia	Rodentia	Cricetidae	Sigmodon	Sigmodon hispidus	PVIH01012040.1	43315	63706	minus	PVIH01012040.1	7583	14189	minus	TTTCTTTTCCTGAGTGCGGCTCATGGCCGCGCTCAGGTTTTGCTTTTCACCTTTGTCTGTGAGAATGTGAGCAGGAAAAAGCAAAAG	GGCACTGGTGGTGGCACGCCCATGCTTCTGGGCCGGGGTTCGAGTCCCCGCAGTACCCTGCTTCCTTT	TTTTTCTTTTCCTGAGAAAACAATTTTTGTTTTCTCAGGTTTTGCTTTTTGGCCTTTCCCTAGCTTAAGAAAAAAAAGCAAAAG	GATGCCGGTGGTTGGCACTCCTGGTTTCCAGGATGGGGTTCAAATCCCTGCGGTGTCTTTG
GCA_004025065.1_SemEnt_v1_BIUU	Semnopithecus entellus	Hanuman langur	0	1	Nan	7130			Nan	Nan	0		Semnopithecus_entellus_CERCOPITHECIDAE_PRIMATES	1	88029	Mammalia	Primates	Cercopithecidae	Semnopithecus	Semnopithecus entellus	PVII010059474.1				PVII010059474.1	1987	9116	minus			TTTTTCTTTTCCTGAGAAAACAACACGTTTTGTTTTCTCAGGTTTTGCTTTTTGGCCTTTTTCTAGCTTTAAAAAAAAAAAAAGCAAAAG	GATGCTGGTGGTTGGCACTCCTGGTTTCCAGGACGGGGTTCAAATCCCTGCGGCATCTTTGCTTTGACTAC
GCA_004025085.1_ThrSwi_v1_BIUU	Thryonomys swinderianus	Greater cane rat	1	1	19060	6702	3410	3762	0		0		Thryonomys_swinderianus_THRYONOMYIDAE_RODENTIA	1	10169	Mammalia	Rodentia	Thryonomyidae	Thryonomys	Thryonomys swinderianus	PVIC010023410.1	6545	25604	minus	PVIC010033135.1	11309	18010	minus	TTTCTTTTACTGACTGTGGCTCATGGCCACAGTCAGGTTTTGCTTTTCACCTTTCAGTCTGTGGAAAACAAGCAGGAAAAAGCAAAAG	GGTGCTGGTGGTGGCACGTCCGCACAGCTGGGCCGGGGTTCGAGTCCCCGTGGCGCCTGCTTCCATC	TTTTTCTTTTCCTGAGAAAACAAAAGCACTTGTTTTCTCAGGTTTTGCTTTTTGGCCTTTTCCTAGCTTTAAAAAAAAAAGCAAAAG	GATGCTGGTGGTTGGCACTCCTGGTTTCCAGGACGGGGTTCAAATCCCTGCGGCGTCTTTG
GCA_004026525.1_MinSch_v1_BIUU	Miniopterus schreibersii	Schreibers's long-fingered bat	1	1	20037	7459	3428		0		0		Miniopterus_schreibersii_VESPERTILIONIDAE_CHIROPTERA	1	9433	Mammalia	Chiroptera	Vespertilionidae	Miniopterus	Miniopterus schreibersii	PVJG01000484.1	181867	201903	plus	PVJG01000484.1	229377	236835	plus	TTTCTTTTACTGGACGCAGCTCATGGCCGCGTTCAGGTTTTGCTTTTCACCTTTGAGTCTGTGAGAAAATGAGCAGGAAAAAGCAAAAG	GGCACTGGTGGTGGCACACCCAGCACTGCTGGGTCAGGGTTCGAGTCCCTGTGGTGTCCTTGC	TTTTTCTTTTCCTGAGAAAACAAAAGATTGTTTTCTCAGGTTTTGCTTTTTGGCCTTTTCATAGCTTTTTAAAAAAAAAGCAAAAG	GATGCTGGTGGTTGGCACTCCTGGTTTCCAGGACAGGGTTCAAGTCCCTGTGGCGTCTTTGCTT
GCA_004026545.1_MorMeg_v1_BIUU	Mormoops blainvillei	Antillean ghost-faced bat	0	1	Nan	7372			Nan	Nan	0		Mormoops_blainvillei_MORMOOPIDAE_CHIROPTERA	1	118852	Mammalia	Chiroptera	Mormoopidae	Mormoops	Mormoops blainvillei	PVJD01016230.1				PVJD01016230.1	13553	20924	plus			TTTTTCTTTTCCTGAGAAAACAATCTTTTGTTTTCTCAGGTTTTGCTTTTTGGCCTTCTTCTAGCTTTTAAAAAAAAAAGCAAAAG	GATGCCAGTGGTTGGCACTCCTGGTTTCCAGGACGGGGTTCGAGTCCCTGTGGCGTCTTTGCTT
GCA_004026585.1_NocLep_v1_BIUU	Noctilio leporinus	greater bulldog bat	1	1	21216	7110	3343		0		0		Noctilio_leporinus_NOCTILIONIDAE_CHIROPTERA	1	94963	Mammalia	Chiroptera	Noctilionidae	Noctilio	Noctilio leporinus	PVIW01001566.1	247529	268744	minus	PVIW01001566.1	219060	226169	minus	TTTCTTTTACTGAACGCGGCTCAGGGCCGCGTTCAGGTTTTGCTTTTCACCTTTGAGTCTGTGAGAAAATGAGCCGGAAAAAGCAAAAG	GGCACCGGTGGTGGCACGCCCAGTCCCGCTGGGTCAGGGTTCAAGTCCCTGCGGTGTCCCTGC	TTTTTCTTTTCCTGGGAAAACAATCTCTTGTTTTCTCAGGTTTTGCTTTTTGGCCTTATTCTAGCTTTTTTAAAAAAAAAGCAAAAG	GATGCTGGTGGTTGGCACTCCTGGTTTCCAGGACAGGGTTCAAATCCCTGTGGCGTCTTTGCTT
GCA_004026605.1_OndZib_v1_BIUU	Ondatra zibethicus	muskrat	1	1	17938	6564	3012	2693	1	9602	0		Ondatra_zibethicus_CRICETIDAE_RODENTIA	1	10060	Mammalia	Rodentia	Cricetidae	Ondatra	Ondatra zibethicus	PVIU01001664.1	140981	159016	plus	PVIU01001664.1	178918	185481	plus	TTTCTTTTCCTGACCGCGGCTCATGGCCGCGCTCAGGTTTTGCTTTTCACCTTTGTCTGTGAGAATGTGAGCAGAAAAAAGCAAAAG	GGCACTGGTGGTGGCACGCCCATTTTTCTGGGCCGGGGTTCGAGTCCCCGCAGTACCCTGCTTCCTTT	TTTTTCTTTTCCTGAGAAAACAAACTTTTGTTATCTCAGGTTTTGCTTTTTGGCCTTTCCCTAGCTTAAAAAAAAAAAGCAAAAG	GATGCCGGTGGTTGGCACTCCTGGTTTCCAGGATGGGGTTCAAATCCCTGCGGTGTCTTTG
GCA_004026765.1_MicHir_v1_BIUU	Micronycteris hirsuta	Nan	0	1	Nan	6948			Nan	Nan	0		Micronycteris_hirsuta_PHYLLOSTOMIDAE_CHIROPTERA	1	148065	Mammalia	Chiroptera	Phyllostomidae	Micronycteris	Micronycteris hirsuta	PVJI01025552.1				PVJI01025552.1	4576	11523	plus			TTTTTCTTTTCCTGAGAAAACAATCTTTCTGTTTTCTCAGGTTTTGCTTTTTGGCCTTTTCTTAGCTTTTTTAAAAAAAAGCAAAAG	GATGCTGGTGGTTGGCACTCCTGGTTTCCAGGACGGGGTTCAAGTCCCTGCGGCGTCTTTGCTT
GCA_004026965.1_PetTyp_v1_BIUU	Petromus typicus	dassie-rat	1	1	20550	6715	3389		0		0		Petromus_typicus_PETROMURIDAE_RODENTIA	1	10183	Mammalia	Rodentia	Petromuridae	Petromus	Petromus typicus	PVIR01025565.1	1456	22005	plus	PVIR01028064.1	10968	17682	minus	TTTCTTTTCCTGACTGCGGCTCATGGCCGCCGTCAGGTTTTGCTTTTCACCTTTCAGTCTGTGGAAAACAAGCAGGAAAAAGCAAAAG	GGCGCTGGTGGTGGCACGTCCGCACAGCTGGGCCGGGGTTCAAGTCCCCGTGGCGCCTGCTTCCGTC	TTTTTCTTTTCCTGAGAAAACAAAAGCACTTGTTTTCTCAGGTTTTGCTTTTTGGCCTTTTCCTAGCTTTAAAAAAAAAAGCAAAAG	GATGCTGGTGGTTGGCACTCCTGGTTTCCAGGACGGGGTTCAAATCCCTGCGGCGTCTTTG
GCA_004027005.1_MusAve_v1_BIUU	Muscardinus avellanarius	hazel mouse	1	1	22742	6817	3339	3418	0		0		Muscardinus_avellanarius_GLIRIDAE_RODENTIA	1	39082	Mammalia	Rodentia	Gliridae	Muscardinus	Muscardinus avellanarius	PVJB01020088.1	13686	36427	plus	PVJB01022541.1	23561	30377	plus	TTTCTTTTACTGGCTGCGGCTCATGGCCGCTGTCAGGTTTTGCTTTTCACCTTCCAATCTGTGAGAAAGTGAGCAGAAAAAGCAAAAG	GGCACCGGTGATGGCACGCCCAGGCTGCTGGGCCGGGGTTCGAGTCCCCGCGGCGTCCCTGCTTCCTTC	TTTTTCTTTTCCTGAGAAAACAAACTTTTGTTTTCTCAGGTTTTGCTTTTTGGCCTTTCCCTAGCTTTAAAAAAAAAAAAAGCAAAAG	GACACCGGTGGTTGGCACTCCTGGTTCCAGGACGGGGTTCAAGTCCCTGCGGTGTCTTTG
GCA_004027025.1_MyoCoy_v1_BIUU	Myocastor coypus	nutria	0	1	Nan	6627			Nan	Nan	0		Myocastor_coypus_MYOCASTORIDAE_RODENTIA	1	10157	Mammalia	Rodentia	Myocastoridae	Myocastor	Myocastor coypus	PVJA010058922.1				PVJA010058922.1	2400	9026	plus			TTTTTCTTTTCCTGAGAAAACAAATACTTTTGTTTTCTCAGGTTTTGCTTTTTGACCTTTTTCTAGCTTTAAAAAAAAAAGCAAAAG	GATGCTGGTGGTTGGCACTCCTGGTTTCCAGGACGGGGTTCAAATCCCTGCAGTGTCTTTG
GCA_004027065.2_HipAmp_v2_BIUU_UCD	Hippopotamus amphibius	hippopotamus	1	1	20930	7064	3377		0		0		Hippopotamus_amphibius_HIPPOPOTAMIDAE_CETARTIODACTYLA	0	9833	Mammalia	Artiodactyla	Hippopotamidae	Hippopotamus	Hippopotamus amphibius	PVJP02910351.1	4307051	4327980	minus	PVJP02910351.1	4259861	4266924	minus	TTTCTTTTCCTGGATGCGGCTCATGGCCGCATTCAGGTTTTGCTTTTCACCTTTGAGTCTGTGAGAAAATGAGCAGGAAAAAGCAAAAG	GATGCTGGTGGTGGCACGCCTGGCACTGCTGGGCCAGGGTTCGAGTCCCTGCAGCATCCCTGCTTC	TTTTTCTTTTCCTGAGAAAACAAAATCTTTTTGTTTTGTTTTCTCAGGTTTTGCTTTTTGGCCTTTCCTAGCTTTAAAAAAAAAAAAAGCAAAAG	GATGCTGGTGGTTGGCACTCCTGGTTTCCAGGACGGGGTTCAAATCCCTGTGGCGTCTTTGCTTGAC
GCA_004027085.1_MesBid_v1_BIUU	Mesoplodon bidens	Sowerby's beaked whale	0	1	Nan	6940			Nan	Nan	0		Mesoplodon_bidens_ZIPHIIDAE_CETARTIODACTYLA	1	48745	Mammalia	Artiodactyla	Ziphiidae	Mesoplodon	Mesoplodon bidens	PVJJ010006229.1				PVJJ010006229.1	13980	20919	minus			TTTTTCTTTTCCTGAGAAAACAAAAGGTTTTGTTTTCTCAGGTTTTGCTTTTTGGCCTTTCCTAGCTTAAAAAAAAAAGCAAAAG	GATGCTGGTGGTTGGCACTCCTGGTTTCCAGGACGGGGTTCAAATCCCTGTGGCATCTTTGCTTGAC
GCA_004027165.1_CteSoc_v1_BIUU	Ctenomys sociabilis	social tuco-tuco	0	1	Nan	6559			Nan	Nan	0		Ctenomys_sociabilis_CTENOMYIDAE_RODENTIA	1	43321	Mammalia	Rodentia	Ctenomyidae	Ctenomys	Ctenomys sociabilis	PVKA01006953.1				PVKA01006953.1	13359	19917	plus			TTTTTCTTTTCCTGAGAAAACAAATTTTGTTTTCTCAGGTTTTGCTTTTTGACCTTTTCCTAGCTTTAAAAAAAAAAGCAAAAG	GATGCTGGTGGTTGGCACTCCTGGTTTCCAGGACGGGGTTCAAATCCCTGCAGTGTCTTTG
GCA_004027205.1_CteGun_v1_BIUU	Ctenodactylus gundi	northern gundi	1	1	19463	6511	3219		0		0		Ctenodactylus_gundi_CTENODACTYLIDAE_RODENTIA	1	10166	Mammalia	Rodentia	Ctenodactylidae	Ctenodactylus	Ctenodactylus gundi	PVKB01001211.1	142258	161720	minus	PVKB01001211.1	111916	118426	minus	TTTCTTTTACTGACTGTGGCCCATGGCCATGGTCAGGTTTTGCTTTTCACCTTTCAGTGTGAGAGAATGAGGAGGAAAAAGCAAAAG	GGTGCTGGTGGTGGCACGTCCACTCTGCTGGGCCAGGGTTCAAGTCCCTGCAGCACCTGCTTCCTTC	TTTTTCTTTTCCTGAGAAAACAAAAGTTTTGTTTTCTCAGGTTTTGCTTTTTGGCCTTTCCCTAGCTTAAAAAAAAAAAAGCAAAAG	GATGCTGGTGGTTGGCACTCCTGGTTTCCAGGACAGGGTTCAAATCCCTGCAGTGTCTTTG
GCA_004027275.1_EulFul_v1_BIUU	Eulemur fulvus	brown lemur	1	1	20139	7098	2465		1	842	0		Eulemur_fulvus_LEMURIDAE_PRIMATES	1	13515	Mammalia	Primates	Lemuridae	Eulemur	Eulemur fulvus	PVJU010017203.1	6765	27001	plus	PVJU010016175.1	1401	8498	minus	TTTCTTTTACTGAACGCGGCTCATGGCCGCGCTCAGGTTTTGCTTTTCACCTTTCAGTCTGTGAGGAAATGAGCAGGAAAAAGCAAAAG	GGCGCTGGTGGTGGCACACCCAGCATTGCTGGGCCGGGGTTCAAGTCCCCGCAGCGTCCCTG	TTTTTCTTTTCCTGAGAAAACAAAATCTTTTGTTCTCTCAGGTTTTGCTTTTTGGCCTTTTCCTAGCTAAAAAAAAAAAAAAGCAAAAG	GATGCTGGTGGTTGGCACTCCTGGTTTCCAGGACGGGGTTCAAATCCCTGCGGTGTCTTTGCTTAACTGT
GCA_004027315.2_DicBicMic_v2_BIUU_UCD	Diceros bicornis	black rhinoceros	1	0	22563	Nan	3573	3744	0		Nan	Nan	Diceros_bicornis_RHINOCEROTIDAE_PERISSODACTYLA	1	9805	Mammalia	Perissodactyla	Rhinocerotidae	Diceros	Diceros bicornis	PVJY021981222.1	1153998	1176560	plus	PVJY021981222.1				TTTCTTTTACTGGATGCGGCTCATGGCCGCGTCCAGGTTTTGCTTTTCACCTTTGAGTCTGCGAGAAAAGGAGAAGGAAAAAGCAAAAG	GGCGCTGGTGGCGGCACGCCTAGCACTGCTGGGCCGGGGTTCAAGTCCCCGCAGTGTCCCTGCTTC
GCA_004027375.1_MacSob_v1_BIUU	Macroglossus sobrinus	Nan	0	1	Nan	6994			Nan	Nan	0		Macroglossus_sobrinus_PTEROPODIDAE_CHIROPTERA	1	326083	Mammalia	Chiroptera	Pteropodidae	Macroglossus	Macroglossus sobrinus	PVKZ01000998.1				PVKZ01000998.1	21915	28908	plus			TTTTTCTTTTCCTGAGAAAACAATTTTTTGTTTTCTCAGGTTTTGCTTTTTGGCCTTTTCCTAGCTTTTTTCAAAAAAAAGCAAAAG	GACGCTGGTGGTTGGCACTCCTGGTTTCCAGGACGGGGTTCAAATCCCTGTGGCGTCTTTGCT
GCA_004027455.1_HydHyd_v1_BIUU	Hydrochoerus hydrochaeris	carpincho	1	1	20318	6719	3350		0		0		Hydrochoerus_hydrochaeris_CAVIIDAE_RODENTIA	1	10149	Mammalia	Rodentia	Hydrochaeridae	Hydrochoerus	Hydrochoerus hydrochaeris	PVLA01000570.1	11902	32219	minus	PVLA01007146.1	86653	93371	minus	TTTCTTTTACTGGCCGCGGCTCATGGCCGCGGTCAGGTTTTGCTTTTCACCTTACAGTCTGTGAGAAATGAGCAGGAAAAAGCAAAAG	GGCGCTGGTGGTGGCACGTCCACGCTGCTGGGCCGGGGTTCAAGTCCCCGTGGCGCCCTGCTTCCTTC	TTTTTCTTTTCCTGAGAAAACAAATGTTTTTGTTTTCTCAGGTTTTGCTTTTTGGCCTTTTCCTAGCTTTTTAAAAAAAGCAAAAG	GATGCTGGTGGTTGGCACTCCTGATTTCCAGGACGGGGTTCAAATCCCTGCAGTGTCTTTG
GCA_004027475.1_AnoCau_v1_BIUU	Anoura caudifer	tailed tailless bat	1	1	21300	6949	3434		0		0		Anoura_caudifer_PHYLLOSTOMIDAE_CHIROPTERA	1	27642	Mammalia	Chiroptera	Phyllostomidae	Anoura	Anoura caudifer	PVKU01000055.1	503822	525121	plus	PVKU01000055.1	560169	567117	plus	TTTCTTTTACTGGACGCGGCTTATGGCCGCGTTCAGGTTTTGCTTTTCACCTTTGAATCTGTGAGAAGATGAGCAGGAAAAAGCAAAAG	GGCGCTGGTGGTGGCACACCCAGCACTGCTGGGTCAGGGTTCGAGCCCCTGCGGTGTCCCTGC	TTTTTCTTTTCCTGAGAAAACAATCTTTTGTTTTCTCAGGTTTTGCTTTTTGGCCTTTTCCTAGCTTTTTTTTAAAAAAAGCAAAAG	GATGCTGGTGGTTGGCACTCCTGGTTTCCGGGACAGGGTTCGAGTCCCTGTGGCATCTTTGCTT
GCA_004027555.1_CraTho_v1_BIUU	Craseonycteris thonglongyai	hog-nosed bat	0	1	Nan	6868			Nan	Nan	0		Craseonycteris_thonglongyai_CRASEONYCTERIDAE_CHIROPTERA	1	208972	Mammalia	Chiroptera	Craseonycteridae	Craseonycteris	Craseonycteris thonglongyai	PVKE010006759.1				PVKE010006759.1	41944	48811	minus			TTTTTCTTTTCCTGAGAAAACAAAAAGTTTTGTTTTCTCAGGTTTTGCTTTTTGACCTTTTCCTAGCTTTAAAAAAAAAGCAAAAG	GATGCTGGTGGTTGGCACTCCTGGTTTCCAGGACAGGGTTCAAATCCCTGCGGCGTCTTTGCTTTTGA
GCA_004027575.1_CriGam_v1_BIUU	Cricetomys gambianus	Gambia rat	1	1	20360	6663	3360	3005	1	14284	0		Cricetomys_gambianus_NESOMYIDAE_RODENTIA	1	10085	Mammalia	Rodentia	Nesomyidae	Cricetomys	Cricetomys gambianus	PVKD010005821.1	37037	57494	plus	PVKD010005821.1	79116	85778	plus	TTTCTTTTCCTGGCAGCGGCCAAGCCGCGCTCAGGTTTTGCTTTTCGCCTTTGTCTGAGAGACTGTGAGCAGGAAAAAGCAAAAG	GGCGCTGGTGGTGGCACGCCCATGCTTCTTGGGCCGGGGTTCGAGTCCCCGCAGTACCCTGCTTCATTC	TTTTTCTTTTCCTGAGAAAACAAATTTGTTTTCTCAGGTTTTGCTTTTTGGCCTTTCTCTAGTTTAAAAAAAAAAGCAAAAG	GATGCTGGTGGTTGGCACTCCTGGTTTCCAGGATGGGGTTCAAGTCCCTACGGCGTCTTTG
GCA_004027595.1_DinBra_v1_BIUU	Dinomys branickii	pacarana	1	0	20587	Nan	3312		0		Nan	Nan	Dinomys_branickii_DINOMYIDAE_RODENTIA	1	108858	Mammalia	Rodentia	Dinomyidae	Dinomys	Dinomys branickii	PVLD010007784.1	27977	48563	plus	PVLD010007784.1				TTTCTTTTACTGACTGCGGCTTATGGCCGCAGTCAGGTTTTGCTTTTCACCTTTCAGTCTGTGAGAACAAGCAGGAAAAAGCAAAAG	GGCGCTGGTGGTGGCACGCCCACACTGCTGGGCCGGGGTTCGAGTCCCCGTGGCACCCTGCTTCCTTC
GCA_004027615.1_CertNeg_v1_BIUU	Cercopithecus neglectus	De Brazza's monkey	0	1	Nan	7099			Nan	Nan	0		Cercopithecus_neglectus_CERCOPITHECIDAE_PRIMATES	1	36227	Mammalia	Primates	Cercopithecidae	Cercopithecus	Cercopithecus neglectus	PVKI010001655.1				PVKI010001655.1	8630	15728	minus			TTTTTCTTTTCCTGAGAAAACAACACGTTTTGTTTTCTCAGGTTTTGCTTTTTGGCCTTTTTCTAGCTTTAAAAAAAAAAAAAGCAAAAG	GATGCTGGTGGTTGGCACTCCTGGTTTCCAGGATGGGGTTCAAATCCCTGCGGCATCTTTGCTTTGACTAC
GCA_004027695.1_CavTsc_v1_BIUU	Cavia tschudii	Montane guinea pig	1	1	19728	6638	3364	3737	0		0		Cavia_tschudii_CAVIIDAE_RODENTIA	1	143287	Mammalia	Rodentia	Caviidae	Cavia	Cavia tschudii	PVKK010007756.1	78345	98072	plus	PVKK010016522.1	20405	27042	minus	TTTCTTTTACTGGCCGCGGCTCATGGCCGCAGTCAGGTTTTGCTTTTCACCCTACAGTCTGTGAGAAACGAGCAGGAAAAAGCAAAAG	GGCGCTAGTGGTGGCACGTCCACGCTGCTGGGCCGGGGTTCAAGTCCCCGTGGCGCCCTGCTTCCTTC	TTTTTCTTTTCCTGAGAAAACAAATGTTTTTGTTTTCTCAGGTTTTGCTTTTTGGCCTTTTCCTAACTTTTTAAAAAAAAAAAGCAAAAG	GATGCTGGTGGTTGGCACTCCTGGTTTCCAGGACGGGGTTCAAATCCCTGCAGTGTCTTTG
GCA_004027715.1_CalDon_v1_BIUU	Plecturocebus donacophilus	white-eared titi	1	1	22374	7113	3614	4011	0		0		Callicebus_brunneus_PITHECIIDAE_PRIMATES	1	230833	Mammalia	Primates	Pitheciidae	Plecturocebus	Plecturocebus donacophilus	PVKP010007479.1	30280	52653	plus	PVKP010028924.1	6619	13731	minus	TTTCTTTTACTGAGTGTGCCCATGGCCACACTCAGGTTTTGCTTTTCACCTTTCAATCTGTGAAACAGTGAGCAGGAAAAAGCAAAAG	GGCGCTGGTGGTGGCACGTCCAGCATTGCTGGGCCGGGGTTCGAGTCCCTGCAGTGTCGCTG	TTTTTCTTTTCCTGAGAAAACAACAAGTTTTGTTTTCTCAGGTTTTGCTTTTTGTCCTTTATCTAGCTTTTTTAAAAAAAAGCAAAAG	GATGCTGGTAGTTGGCACTCCTGGTTTCCAGGACGGGGTTCAAATCCCTGCGGCATCTTTGCTTGACTAC
GCA_004027835.1_AloPal_v1_BIUU	Alouatta palliata	mantled howler monkey	1	1	22669	7120	3583	3974	0		0		Alouatta_palliata_ATELIDAE_PRIMATES	1	30589	Mammalia	Primates	Atelidae	Alouatta	Alouatta palliata	PVKV010018019.1	2457	25125	minus	PVKV010022047.1	13329	20448	minus	TTTCTTTTACTGAGTGTGCCCATGGCCACACTCAGGTTTTGCTTTTCACCTTTCAATCTGTGAAACAGTGAGCAGGAAAAAGCAAAAG	GGCGCTGGTGGTGGCACGTCCAGCACTGCTGGGCCGGGGTTCGAGTCCCTGCAGTGTCGCTG	TTTTTCTTTTCCTGAGAAAACAACAAGTTTTGTTTTCTCAGGTTTTGCTTTTTGGCCTTTATTTAGCTTTTTTTAAAAAAAAGCAAAAG	GATGCTGGTAGTTGGCACTCCTGGTTTCCAGGACGGGGTTCAAATCCCTGCGGCATCTTTGCTTGACTAC
GCA_004027875.1_AplRuf_v1_BIUU	Aplodontia rufa	sewellel	1	1	18898	6807	3077	2640	1	12170	0		Aplodontia_rufa_APLODONTIIDAE_RODENTIA	1	51342	Mammalia	Rodentia	Aplodontiidae	Aplodontia	Aplodontia rufa	PVKS010008918.1	33078	52073	minus	PVKS010008918.1	6791	13597	minus	TTTCTTTTACTGGCCGGGGCTCATGGCCACGGTCAGGTTTTGCTTTCCGCCTTTCGGTCTGTGAGAAAGTGAGCAGGAAAAAGCAAAAG	GGCGCTGGTGGTGGCACGCCCGCGCTGCTGGGCCGGGGTTCGAGTCCCCGCGGCGTCCCTGCTTCTCCT	TTTTTCTTTTCCTGAGAAAACAAAACTCTTTGTTTTCTCAGGTTTTGCTTTTTGGCCTTTCCCTAGCTTAAAAAAAAAAAGCAAAAG	GATGCTGGTGGTTGGCACTCCTGGTTTCCAGGACGGGGTTCAAGTCCCTGCGGCGTCTTTG
GCA_004027895.1_AllBul_v1_BIUU	Orientallactaga bullata	Gobi jerboa	1	1	20498	6631	3438		0		0		Allactaga_bullata_DIPODIDAE_RODENTIA	1	1041416	Mammalia	Rodentia	Dipodidae	Orientallactaga	Orientallactaga bullata	PVKW010014822.1	13846	34343	plus	PVKW010033824.1	15688	22318	plus	TTTCTTTTCCTGAATGCGGCTTATGGCCGCACTCAGGTTTTGCTTTTCACCTTTCCATCTGTGAGAACATGAGCAGGAAAAAGCAAAAG	GGTGCTGGTGATGGCATGCCCACACTGCTGGGTCGGGGTTCAAGTCCCCGCAGCACCCTGCTTCCTTC	TTTTTCTTTTCCTGAGAAAACATAAGTTTGTTTTCTCAGGTTTTGCTTTTTCGCCTTTCCCTAGCTTTAAAAAAAAAGCAAAAG	GATGCTGGTGGTTGGCACTCCTGGTTTCCAGGATGGGGTTCAAATCCCTGCGGCATCTTTG
GCA_004027915.1_CapPil_v1_BIUU	Capromys pilorides	Desmarest's hutia	1	1	21793	5836	3573		1	13622	0		Capromys_pilorides_CAPROMYIDAE_RODENTIA	1	34842	Mammalia	Rodentia	Capromyidae	Capromys	Capromys pilorides	PVKN010000280.1	10054	31944	minus	PVKN010016236.1	12177	18012	minus	TTTCTTTTACTGGCTGTGGCTCATGGCCGCAGTCAGGTTTTGCTTTCACCTTTCAGTCTGTGACAAATAAGCAGGAAAAAGCAAAAA	AGCGCTGGTGGTGGCACGTCCACGCTGTTGGGCCGGGGTTCAAGTCCCCGTGGCGCCCTGCTTCCTTC	TTTTTCTTTTCCTGAGAAAACAAATATTTTGTTTTCTCAGGTTTTGCTTTTTGACCTTTTTCTAGCTTTAAAAAAAGCAAAAG	GATGCTGGTGGTTGGCACTCCTGGTTTCCAGGACGGGGTTCAAATCCCTGCAGCGTCTTTG
GCA_004027955.1_ChaVel_v1_BIUU	Chaetophractus vellerosus	Screaming hairy armadillo	0	1	Nan	6937			Nan	Nan	0		Chaetophractus_vellerosus_DASYPODIDAE_CINGULATA	1	340076	Mammalia	Cingulata	Chlamyphoridae	Chaetophractus	Chaetophractus vellerosus	PVKH010070682.1				PVKH010070682.1	347	7283	minus			TTTTTCTTTTCCTGAGAAAACAAAACTTTGTTTTCTCAGGTTTTGCTTTTTGGCCTTTTCTTAGCTTTAAACAAAAAAAGCAAAAG	GATGCTGGTGGTTGGCACTCCTGGTTTCCAGGACGGGGTTCAAATCCCTGTGGCATCTTTGCTTGA
GCA_004115125.1_UofA_Ohem_1.0	Odocoileus hemionus hemionus	mule deer	1	1	19935	6944	1208		1	642	0		Odocoileus_hemionus_CERVIDAE_CETARTIODACTYLA	0	9872	Mammalia	Artiodactyla	Cervidae	Odocoileus	Odocoileus hemionus	RCHL01008159.1	138349	158283	plus	RCHL01008159.1	193319	200262	plus	TTTCTTTTCCTGGACGCGGCCCATGGCCGCGTCCAGGTTTTGCTTTTCACCTTTGAGTCTGTGAGAAAATGAGCAGGAAAAAGCAAAAG	GGCGCTGGTGGTGGCACGCCTGGCACTGCTGGGCCAGGGTTCGAGTCCCTGCAGTGTTCCTGCTTC	TTTTTCTTTTCCTGAGAAAACAAAATCTTTTTTTGTTTTCTCAGGTTTTGCTTTTTTGCCTTTTCTTATCTTAAAAAAAAAAGCAAAAG	GATGCTGGTGGTTGGCACTCCTGGTTTCCAGGACGGGGTTCAAATCCCTGTGGCATCTTTGCTTGAC
GCA_004216515.1_sis1-161031-pseudohap	Lycaon pictus	painted hunting dog	1	0	18526	Nan	3572		0		Nan	Nan	Lycaon_pictus_CANIDAE_CARNIVORA	1	9622	Mammalia	Carnivora	Canidae	Lycaon	Lycaon pictus	SIDF01000068.1	2348371	2366896	plus	SIDF01000068.1				GTTTCTTTTACTGGATGAGGCTCATGGCCACATTCAGGTTTTGCTTTTCACCTTTGAGTCTGTGCGAAAACAAGGAGGAAAAAGCAAAAGA	ACGCTGGTGGTGGCACGCCCAGCACTGCTGGGCCAGGGTTCAAGTCCCTGTGGCGTCCCTG
GCA_004329385.1_megNov1	Megaptera novaeangliae	humpback whale	1	1	21357	6981	3436		5	3044;8698;11542;14938;17426	1	2142	Megaptera_novaeangliae_BALAENOPTERIDAE_CETARTIODACTYLA	1	9773	Mammalia	Artiodactyla	Balaenopteridae	Megaptera	Megaptera novaeangliae	RYZJ01000030.1	6960841	6982869	minus	RYZJ01000030.1	6922932	6930024	minus	TTTTTTTTCCTGGACGCGCTGGTGGCTGCGTCCAGGTTTTGCTTTTCACCTTTGAGTCTGTGAGAAAACGAGCAGGAAAAAAGCAAAAG	GGCGCTGGTGGGGGCGCGCCTGGTACTGCTGGGCCAGGGCTCAAGTCCCTGCGGTGTCCCTGCTTC	TTTTTCTTTTCCTGAGAAAACAAAAGGTTTTGTTTTCTCAGGTTTTGCTTTTTGGCCTTTTCCTAGCTTTTTAAAAAAAAAAAGCAAAAG	GATGCTGGTGGTTGGCACTCCTGGCTTCCAGGACGGGGTTCAAATCCCTGTGGCGTCTTTGCTTGAC
GCA_004363435.1_PlaMin_v1_BIUU	Platanista minor	Indus River dolphin	0	1	Nan	6990			Nan	Nan	0		Platanista_gangetica_PLATANISTIDAE_CETARTIODACTYLA	1	48752	Mammalia	Artiodactyla	Platanistidae	Platanista	Platanista minor	RJWK010040320.1				RJWK010040320.1	2158	9147	plus			TTTTTCTTTTCCTGAGAAAACAAAAGGTTTTGTTTTCTCAGGTTTTGCTTTTTGGCCTTTTCCTAGCTTTAAAAAAAAAAAGCAAAAG	GATGCTGGTGGTTGGCACTCCTGGTTTCCAGGACGGGGTTCAAATCCCTGTGGCGTCTTTGCTTGAC
GCA_004363455.1_EubJap_v1_BIUU	Eubalaena japonica	North Pacific right whale	1	1	22306	7044	3433		0		0		Eubalaena_japonica_BALAENIDAE_CETARTIODACTYLA	1	302098	Mammalia	Artiodactyla	Balaenidae	Eubalaena	Eubalaena japonica	RJWP010003836.1	52583	74888	minus	RJWP010003836.1	14400	21443	minus	TTTTTTTTCCTGGACGCGCTGGTGGCTGCGTCCAGGTTTTGCTTTTCACCTTTGAGTCTGTGAGAAAATGAGCAGGAAAAAAGCAAAAG	GACGCTGGTGGTGGCACGCCTGGTACTGCTGGGCCAGGGTTCAAGTCCCTGCGGTGTCCTTGCTTC	TTTTTCTTTTCCTGAGAAAACAAAAGGTTTTGTTTTCTCAGGTTTTGCTTTTTGGCCTTTTCCTAGCTTTTAAAAAAAAAAGCAAAAG	GATGCTGGTGGTTGGCACTCCTGGTTTCCAGGACGGGGTTCAAATCCCTGTGGCGTCTTTGCTTGAC
GCA_004363495.1_PhoPho_v1_BIUU	Phocoena phocoena	harbor porpoise	1	1	18827	7011	3430	3321	0		0		Phocoena_phocoena_PHOCOENIDAE_CETARTIODACTYLA	1	9742	Mammalia	Artiodactyla	Phocoenidae	Phocoena	Phocoena phocoena	RJWQ010004256.1	77360	96186	plus	RJWQ010004256.1	121883	128893	plus	TTTTTTTTCCTGGACGCGCTGGTGGCTGCGTCCAGGTTTTGCTTTTCACCTTTGAGTCTGTGAGAAAATGAGCAGGAAAAAAGCAAAAG	GGCGCTGGTGGTGGCACGCCTGGTACTGCTGGGCCAGGGTTCAAGTCCCTGCAGTGTCCCTGCTTC	TTTTTCTTTTCCTGAGAAAACAAAAGGTTTTGTTTTCTCAGGTTTTGCTTTTTGGCCTTTTCCTAGCTTTAAAAAAAAAGCAAAAG	GATGCTGGTGGTTGGCACTCCTGGTTTCCAGGACGGGGTTCAAATCCCTGTGGCATCTTTGCTTGAC
GCA_004363515.1_IniGeo_v1_BIUU	Inia geoffrensis	pink river dolphin	0	1	Nan	6961			Nan	Nan	0		Inia_geoffrensis_INIIDAE_CETARTIODACTYLA	1	9725	Mammalia	Artiodactyla	Iniidae	Inia	Inia geoffrensis	RJWO010000521.1				RJWO010000521.1	158192	165152	minus			TTTTTCTTTTCCTGAGAAAACAAAAGGTTTTGTTTTCTCAGGTTTTGCTTTTTGGCCTTTTCCTAGCTTTAAAAAAAAGCAAAAG	GATGCTGGTGGTTGGCACTCCTGGTTTCCAGGACGGGGTTCAAATCCCTGTGGCATCTTTGCTTGAC
GCA_004363535.1_DasPun_v1_BIUU	Dasyprocta punctata	punctate agouti	1	1	20427	6766	3457	3830	0		0		Dasyprocta_punctata_DASYPROCTIDAE_RODENTIA	1	34846	Mammalia	Rodentia	Dasyproctidae	Dasyprocta	Dasyprocta punctata	RJWM01015574.1	7990	28416	plus	RJWM01031851.1	2584	9349	minus	TTTCTTTTACTGACCGCGGCTCATGGCCGCAGTCAGGTTTTGCTTTTCACCTTACAGTCTGTGAGAAACGAGCAGGAAAAAGCAAAAG	GGCGCTGGTGGTGGCACGTCCACGCTGCTGGGCCGGGGTTCAAGTCCCCGTGGCGCCCTACTGCCTTC	TTTTTCTTTTCCTGAGAAAACAAAAGCATTTGTTTTCTCAGGTTTTGCTTTTTGGCCTTTTCCTAGCTTAAAAAAAAAAGCAAAAG	GATGCTGGTGGTTGGCACTCCTGGTTTCCAGGACGGGGTTCAAATCCCTGCAGTGTCTTTG
GCA_004363575.1_SolPar_v1_BIUU	Solenodon paradoxus	Hispaniolan solenodon	1	1	17578	6732	3253		0		0		Solenodon_paradoxus_SOLENODONTIDAE_EULIPOTYPHLA	1	79805	Mammalia	Eulipotyphla	Solenodontidae	Solenodon	Solenodon paradoxus	RJWH01001440.1	197996	215573	minus	RJWH01001440.1	167632	174363	minus	TTTCTTTTACTGGACGCGGCGCGGCCGCGTCCAGGTTTTGCTTTTCACCTTTGAGTCTGTGAGAAAATGAGCAGGAAAAAGCAAAAG	GTCACTGGTGGTGGCACGCCCGGCACTGCTGGGCCAGGGTTCGAGTCCCTGCGGTGTTCTTGCTGC	TTTTTCTTTTCCTGAGAAAACAAAACTGTTGTCTCAGGTTTTGCTTTTTGGCCTTTTCCTAGCTTTAAAAAAAAAAAAGCAAAAG	GATGCTGGTGGTTGGCACTCCTGGTTTCCAGGACAGGGTTCAAGTCCCTGCGGCGTCTTTG
GCA_004363605.1_IndInd_v1_BIUU	Indri indri	Nan	0	1	Nan	7057			Nan	Nan	0		Indri_indri_INDRIIDAE_PRIMATES	1	34827	Mammalia	Primates	Indriidae	Indri	Indri indri	RJWJ010007283.1				RJWJ010007283.1	41926	48982	plus			TTTTTCTTTTCCTGAGAAAACAAAATCTTTTGTTTTCTCAGGTTTTGCTTTTTGGCCTTTTCCTAGCTTTAAAAAAAAAAGCAAAAG	GATGCTGGTGGTTGGCACTCCTGGTTTCCAGGACGGGGTTCAAATCCCTGCGGCGTCTTTGCTTAACTG
GCA_004364475.1_ZipCav_v1_BIUU	Ziphius cavirostris	goose-beaked whale	0	1	Nan	6928			Nan	Nan	0		Ziphius_cavirostris_ZIPHIIDAE_CETARTIODACTYLA	1	9760	Mammalia	Artiodactyla	Ziphiidae	Ziphius	Ziphius cavirostris	RJWS010014664.1				RJWS010014664.1	3746	10673	minus			TTTTTCTTTTCCTGAGAAAACAAAAGGTTTTGTTTTCTCAGGTTTTGCTTTTTGGCCTTTCCTAGCTTAAAAAAAAAAGCAAAAG	GATGCTGGTGGTTGGCACTCCTGGTTTCCAGGACGGGGTTCAAATCCCTGTGGCATCTTTGCTTGAC
GCA_004365215.1_CunPac_v1_BIUU	Cuniculus paca	Lowland paca	1	1	20652	6744	3456	3819	0		0		Cuniculus_paca_CUNICULIDAE_RODENTIA	1	108852	Mammalia	Rodentia	Cuniculidae	Cuniculus	Cuniculus paca	RJWT010005849.1	7397	28048	minus	RJWT010005056.1	14539	21282	minus	TTTCTTTTACTGACCGCGGCTCATGGCCGCAGTCAGGTTTTGCTTTTCACCTTACAGTCTGTGAGAAACAAGCAGGAAAAAGCAAAAG	GGCGCTGGTGGTGGCACGTCCACGCTGTTGGGCCGGGGTTCGAGTCCCCGTGGCGCCCTGCTTCCTTC	TTTTTCTTTTCCTGAGAAAACAAAAGCATTTGTTTTCTCAGGTTTTGCTTTTTGGCCTTTTCCTAGCTTTAAAAAAAAAGCAAAAG	GATGCTGGTGGTTGGCACTCCTGGTTTCCAGGACGGGGTTCAAATCCCTGCAGTGTCTTTG
GCA_004886185.2_Basenji_breed-1.1	Canis lupus familiaris	grey wolf	1	0	18496	Nan	3546		0		Nan	Nan	Canis_lupus_CANIDAE_CARNIVORA	0	9612	Mammalia	Carnivora	Canidae	Canis	Canis lupus	CM016448.2	52738458	52756953	minus	CM016448.2				GTTTCTTTTACTGGATGAGGCTCATGGCCACATTCAGGTTTTGCTTTTCACCTTTGAGTCTGTGCGAAAACAAGGAGGAAAAAGCAAAAGA	ACGCTGGTGGTGGCACGCCCAGCACTGCTGGGCCAGGGTTCAAGTCCCTGTGGCGTCCCTG
GCA_005280165.1_ASM528016v1	Marmota himalayana	Himalayan marmot	1	0	24100	Nan	3357	2909	0		Nan	Nan	Marmota_himalayana_SCIURIDAE_RODENTIA	1	93163	Mammalia	Rodentia	Sciuridae	Marmota	Marmota himalayana	RAQP01000100.1	1238006	1262105	minus	RAQP01000100.1				TTTCTTTTACTGGCCGCGGCTCAAGGCCGCTGTCAGGTTTTGCTTTTCACCTTTCAGTCTGTGAGAAAGTGAGCAGGAAAAAGCAAAAG	GGCGCTGGTGGTGGCACGCCCACGAGCTGGGCCGGGGTTCAAGTCCCCGCGGCGTCCCTGCTTCCTCC
GCA_005887515.3_BosGru3.1	Bos grunniens	yak	1	0	24252	10237	3294		0		0		Bos_grunniens_BOVIDAE_CETARTIODACTYLA	0	30521	Mammalia	Artiodactyla	Bovidae	Bos	Bos grunniens	CM016718.1	8622160	8646411	minus	CM016718.1				TTTCTTTTCCTAGATGCGGCTCATGGCGCATCCAGGTTTTGCTTTTCACCTTGAGTCTGTGAGAAAATGAGCAGGAAAAGCAAAG	GGCGCTGGTGGTGGCACGCCTGGCACTGCTGGGCTGGGGTTCGAGTCCCTGCAGCGTCCCTGCTTC	TTTTCTTTTCCTGAGAAAACAAAATCTTTTTGTTTTCTCAGGTTTTGCTTTTTGCCTTTTCTTATCTTAAAAAAAGCAAAAG	GATGCTGGTGGTTGGCACTCCTGGTTTCCAGGACGGGGTTCAAATCCTGTGGCGTCTTTGCTTGAC
GCA_006408465.1_WLD	Cervus albirostris	white-lipped deer	1	1	20731	6854	3299		0		1	2694	Cervus_albirostris_CERVIDAE_CETARTIODACTYLA	1	1088058	Mammalia	Artiodactyla	Cervidae	Cervus	Cervus albirostris	SJXR01000070.1	4122584	4143314	minus	SJXR01000070.1	4079987	4086941	minus	TTTCTTTTCCTGGACGCGGCTCATGGCCGCGTCCAGGTTTTGCTTTTCACCTTTGAGTCTGTGAGAAAATGAGCAGGAAAAAGCAAAAG	GGCGCTGGTGGTGGCACGCCTGGCACTGCTGGGCCGGGGTTCGAGTCCCTGCAGCGTCCCTGCTTC	TTTTTCTTTTCCTGAGAAAACAAAATCTTTTTTGTTTTCTCAGGTTTTGCTTTTTTGCCTTTTCTTATCTTAAAAAAAAAAGCAAAAG	GATGCTGGTGGTTGGCACTCCTGGTTTCCAGGACGGGGTTCAAATCCCTGTGGCATCTTTGCTTGAC
GCA_006408505.1_CTB	Damaliscus lunatus	topi	1	0	24536	9898	3584		1	1904	1	9158	Damaliscus_lunatus_BOVIDAE_CETARTIODACTYLA	1	9929	Mammalia	Artiodactyla	Bovidae	Damaliscus	Damaliscus lunatus	SJXP01000977.1	611244	635778	minus	SJXP01000977.1				TTTCTTTTCCTGGATGCAGCTCATGGCCGCATCCAGGTTTTGCTTTTCACCTTTGAGTCTGTGAGAAAATGAGCAGGAAAAAGCAAAAG	GGCGCTGGTGGTGGCACGCCTGGCACTGCTGGGCTGGGGTTCGAGTCCCTGCAGCGTCCCTGCTTC	TTTTTCTTTTCCTGAGAAAACAAAATCTTCTTTGTTTTCTCAGGTTTTGCTTTTTTGCCTTTTCTTATCTTAAAAAAAAAAAGCAAAAG	GATGCTGGTGGTTGGCACTCCTGGTTTCCAGGACGGGGTTCAAATCCCTGTGGCGTCTTTGCTTGAC
GCA_006408565.1_GFE	Giraffa camelopardalis	giraffe	1	1	21018	6958	3357	2911	1	18884	0		Giraffa_camelopardalis_GIRAFFIDAE_CETARTIODACTYLA	1	9894	Mammalia	Artiodactyla	Giraffidae	Giraffa	Giraffa camelopardalis	SJXV01010694.1	2587397	2608447	minus	SJXV01010694.1	2546355	2553312	minus	TTTCTTTTCCTGGACGCGGCTCATGGCCGTGTCCAGGTTTTGCTTTTCACCTTTGAGTCTGTGAGAAAATGAGCAGGAAAAAGCAAAAG	GGCGCTGGTGGTGGCACGCCTGGCACTGCTGGGCCAGGGTTCAAGTCCCTGCGGCGTCCCTGCTTC	TTTTTCTTTTCCTGAGAAAACAAAATCTTTTTTGTTTTCTCAGGTTTTGCTTTTTTGCCTTTGTTTATCTTTAAAAAAAAAAAGCAAAAG	GATGCTGGTGGTTGGCACTCCTGGTCTCCAGGACAGGGTTCAAATCCCTGTGGCGTCTTTGCTTGAC
GCA_006408585.1_SGB	Antidorcas marsupialis	springbok	1	1	21129	7163	3285		0		1	6900	Antidorcas_marsupialis_BOVIDAE_CETARTIODACTYLA	1	59523	Mammalia	Artiodactyla	Bovidae	Antidorcas	Antidorcas marsupialis	SJYB01005375.1	79307	100435	plus	SJYB01005375.1	153206	160098	plus	TTTCTTTTCCTGGATGCGGCTCATGGTCGCATCCAGGTTTTGCTTTTCACCTTTGAGTCTGTGAGAAAATGAGCAGGAAAAAGCAAAAG	GGCGCTGGTGGTGGCACGCCTGGCACTGCTGGGCTGGGGTTCGAGTCCCTGCAGCGTCCCTGCTTC	TTTTTCTTTTCCTGAGAAAACAAAATCTTTTTTGTTTTCTCAGGTTTTGCTTTTTTGCCTTTTCTTATCTTAAAAAAAAAAAAAAGCAAAAGATGCTGNNGGGAGAGTACACTTATGAACTGACAGGTGTTTTGGCAGTTGAGAGGGCTGTTGGGTGGGATTGCAAAAATTCTCTGCTAAGACTTTTTCAGGTGAACATATCAGACTTGACCAAGCTAGCATCTTAGCTGAAGCAGATTCTCCAGTGCTCTTCAGTAGGGTTACTTATAAAGGTTTTTCTTTTCCTGAGAAAACAAAATCTTTTTTGTTTTCTCAGGTTTTGCTTTTTTGCCTTTTCTTATCTTAAAAAAAAAAAGCAAAAG	GATGCTGGTGGTTGGCACTCCTGGTTTCCAGGACGGGGTTCGAATCCCTGTGGCGTCTTTGCTTGGC
GCA_006408635.1_GTG	Nanger granti	Grant's gazelle	1	0	20100	6209	3358		4	2724;8142;13032;13372	3	396;1426;3294	Nanger_granti_BOVIDAE_CETARTIODACTYLA	1	27591	Mammalia	Artiodactyla	Bovidae	Nanger	Nanger granti	SJYD01055011.1	256776	278734	plus	SJYD01055011.1				TTTCTTTTCCTGGATGCGGCTCATGGTCGCATCCAGGTTTTGCTTTTCACCTTTGAGTCTGTGAGAAAATGAGCAGGAAAAAGCAAAAG	GGCGCTGGTGGTGGCACGCCTGGCACTGCTGGGCTGGGGTTCGAGTCCCTGCAGCGTCCCTGCTTC	TTTTTCTTTTCCTGAGAAAACAAAATCTTTTTTGTTTTCTCAGGTTTTGCTTTTTTGCCTTTTCTTATCTTAAAAAAAAAAAAGCAAAAG	GATGCTGGTGGTTGGCACTCCTGGTTTCCAGGACGGGGTTCGAATCCCTGTGGCGTCTTTGCTTGGC
GCA_006408695.1_IMP	Aepyceros melampus	impala	1	1	20537	6903	3287		0		0		Aepyceros_melampus_BOVIDAE_CETARTIODACTYLA	1	9897	Mammalia	Artiodactyla	Bovidae	Aepyceros	Aepyceros melampus	SJXQ01000251.1	443874	464410	plus	SJXQ01000251.1	505759	512661	plus	TTTCTTTTCCTGGATGCGGCTCATGGCCGTGTCCAGGTTTTGCTTTTCACCTTTGAGTCTGTGAGAAAACGAGCAGGAAAAAGCAAAAG	GGCGCTGGTGGTGGCACGCCTGGCACTGCTGGGCTGGGGTTCGAGTCCCTGCAGCGTCCCTGCTTC	TTTTTCTTTTCCTGAGAAAACAAAATCTTTGTTTTCTCAGGTTTTGCTTTTTTGCCTTTTCTTATCTTTAAAAAAAAAAAGCAAAAG	GATGCTGGTGGTCGGCACTCCTGGTTTCCAGGACGGGGTTCAAATCCCTGTGGCGTCTTTGCTTGAC
GCA_006408735.1_CMD	Sylvicapra grimmia	bush duiker	1	0	25635	Nan	2918		8	1098;1936;2344;6188;7822;8366;17130;22374	Nan	Nan	Sylvicapra_grimmia_BOVIDAE_CETARTIODACTYLA	1	119562	Mammalia	Artiodactyla	Bovidae	Sylvicapra	Sylvicapra grimmia	SJYH01006384.1	103835	130509	plus	SJYH01006384.1				TTTCTTTTCCTGGATGCGGCCATGAGCCGCATCCAGGTTTTGCTTTTCACCTTTGAGTCTGTGAGAAAATGAGCAGGAAAAAGCAAAAG	GACGCTGGTGGTGGCACGCCTGGCACTGCTGGGCTGGGGTTCGAGTCCCTGCAGCGTCCCTGCTTC
GCA_006410515.1_PLG	Procapra przewalskii	Przewalski's gazelle	1	1	21163	6923	3198		4	2840;9914;10002;19380	0		Procapra_przewalskii_BOVIDAE_CETARTIODACTYLA	1	157668	Mammalia	Artiodactyla	Bovidae	Procapra	Procapra przewalskii	SJYF01000664.1	2681067	2703008	minus	SJYF01000664.1	2637184	2644106	minus	TTTCTTTTCCTGGATGCGGCTCATGGTCGCATCCAGGTTTTGCTTTTCACCTTTGAGTCTGTGAGAAAATGAGCAGGAAAAAGCAAAAG	GGCGCTGGTGGTGGCACGCCTGGCACTGCTGGGCTGGGGTTCGAGTCCCTGCAGCGTCCCCGCTTC	TTTTTCTTTTCCTGAGAAAACAAAATCTTTTTTGTTTTCTCAGGTTTTGCTTTTTTGCCTTTTCTTATCTTAAAAAAAAAAAAAGCAAAAG	GATGCTGGTGGTTGGCACTCCTGGTTTCCAGGACGGGGTTCGAATCCCTGTGGCGTCTTTGCTTGGC
GCA_006410535.1_GRK	Litocranius walleri	gerenuk	1	0	22868	Nan	3322		0		Nan	Nan	Litocranius_walleri_BOVIDAE_CETARTIODACTYLA	1	69311	Mammalia	Artiodactyla	Bovidae	Litocranius	Litocranius walleri	SJYG01000165.1	1773528	1796395	minus	SJYG01000165.1				TTTCTTTTCCTGGATGCGGCTCATGGTCGCATCCAGGTTTTGCTTTTCACCTTTGAGTCTGTGAGAAAATGAGCAGGAAAAAGCAAAAG	GGCGCTGGTGGTGGCACGCCTGGCACTGCTGGGCTGGGGTTCGAGTCCCTGCAGCGTCCCTGCTTC
GCA_006410595.1_AGL	Ovis ammon	argali	1	1	21393	6996	3339	2898	0		0		Ovis_ammon_BOVIDAE_CETARTIODACTYLA	0	30527	Mammalia	Artiodactyla	Bovidae	Ovis	Ovis ammon	SJYP01000056.1	4812079	4833471	minus	SJYP01000056.1	4768124	4775119	minus	TTTCTTTTCCTGGATGCGGCTCATGGCCGCATCCAGGTTTTGCTTTTCACCTTTAAGTCTGTGAGAAAATGAGCAGGAAAAAGCAAAAG	GGCGCTGGTGGTGGCACGCCTGGCACTGCTGGGCTGGGGTTCGAGTCCCTGCAGCGTCCCTGCTTC	TTTTTCTTTTCCTGAGAAAACAAAATCTTTTTTGTTTTCTCAGGTTTTGCTTTTTTGCCTTTTCTTATCTTAAAAAAAAGCAAAAG	GATGCTGGTGGTTGGCACTCCTGGTTTCCAGGACGGGGTTCGAATCCCTGTGGCGTCTTTGCTTGAC
GCA_006410635.1_HVD	Cephalophus harveyi	Harvey's duiker	1	1	21180	6885	3329		0		0		Cephalophus_harveyi_BOVIDAE_CETARTIODACTYLA	1	129224	Mammalia	Artiodactyla	Bovidae	Cephalophus	Cephalophus harveyi	SJYT01014143.1	686939	708118	plus	SJYT01014143.1	744985	751869	plus	TTTCTTTTCCTGGATGCGGCCATGAGCCGCATCCAGGTTTTGCTTTTCACCTTTGAGTCTGTGAGAAAATGAGCAGGAAAAAGCAAAAG	GACGCTGGTGGTGGCACGCCTGGCACTGCTGGGCTGGGGTTCGAGTCCCTGCAGCGTCCCTGCTTC	TTTTTCTTTTCCTGAGAAAACAAAATCTTTTTTTGTTTTCTCAGGTTTTGCTTTTTTGCCTTTTCTTATCTTAAAAAAAAAAGCAAAAG	GATGCTGGTGGTTGGCACTCCTGGTTTCCAGGACGGGGTTCGAATCCCTGTGGCGTCTTTGCTTGAT
GCA_006410715.1_ASM641071v1	Enhydra lutris nereis	sea otter	1	1	17958	6954	3293	2850	1	13434	0		Enhydra_lutris_MUSTELIDAE_CARNIVORA	1	34882	Mammalia	Carnivora	Mustelidae	Enhydra	Enhydra lutris	QQQE01000162.1	4160491	4178456	plus	QQQE01000162.1	4215879	4222832	plus	GTTTCTTTTACTGGATGCGGCTCATGGCCGCATCCAGGTTTTGCTTTTCACCTTGAGTCTGTGAGAAAGCAAGGAGGAAAAAGCAAAAGG	GCGCTGGTGGTGGCACGCCTAGCACCACTGGGCCAGGGTTCGAGTCCCTGTGGCGCCCCTG	TTTTTCTTTTCCTGAGAAAACAAAATTTTGTTTTCTCAGGTTTTGCTTTTTGGCCTTTTCCTAGCTTAAAAAAAAAAAAAGCAAAAG	GATGCTGGTGGTTGGCACTCCTGATTACCAGGACAGGGTTCAAATCCCTGCGGTGTCTTTGCT
GCA_006410735.1_SNB	Raphicerus campestris	steenbok	1	1	21190	6649	3366		5	2038;5660;14238;15286;19976	1	1818	Raphicerus_campestris_BOVIDAE_CETARTIODACTYLA	1	59544	Mammalia	Artiodactyla	Bovidae	Raphicerus	Raphicerus campestris	SJYW01024072.1	785	24720	plus	SJYW01024072.1	58701	68379	plus	TTTCTTTTCCTGGATGCGGCTCATGGCCGCATCCAGGTTTTGCTTTTCACCTTTGAGTCTGTGAGAAAATGAGCAGGAAAAAGCAAAAG	GGCGCTGGTGGTGGCACGCCTGGCACTGCTGGGCTGGGGTTCAAGTCCCTGCAGCGTCCCTGCTTC	TTTTTCTTTTCCTGAGAAAACAAATCTTTTTTGTTTTCTCAGGTTTTGCTTTTTTGCCTTTTCTTATCTTAAAAAAAGCAAAAG	GATGCTGGTGGTTGGCACTCCTGGTTTCCAGGACGGGGTTCAAATCCCTGCGGCGTCTTTGCTTGGC
GCA_006410795.1_GTK	Tragelaphus strepsiceros	greater kudu	1	1	20797	6938	3304		0		0		Tragelaphus_strepsiceros_BOVIDAE_CETARTIODACTYLA	1	9946	Mammalia	Artiodactyla	Bovidae	Tragelaphus	Tragelaphus strepsiceros	SJYU01006317.1	540549	561345	plus	SJYU01006317.1	591859	598796	plus	TTTCTTTTCCTGGATGCCGCTCATGGCCGCATCCAGGTTTTGCTTTTCACCTTTGAGTCTGTGAGAAAACGAGCAGGAAAAAGCAAAAG	GGCGCTGGTGGTGGCACGCCTGGCACTGCTGGGCTGGGGTTCGAGTCCCTGCAGCGTCCTGCTTC	TTTTTCTTTTCCTGAGAAAACAAAATCTTTTTTGTTTTCTCAGGTTTTGCTTTTTTGCCTTTTCTTATCTTAAAAAAAAAAAAAGCAAAAG	GATGCTGGTGGTTGGCACTCCTGGTTTCCAGGACGGGGTTCAAATCCCTGTGGCATCTTTGCTTGAC
GCA_006511355.2_NSME_pig_1.2	Sus scrofa scrofa	wild boar	1	1	24154	6928	3419		2	7122;9292	0		Sus_scrofa_SUIDAE_CETARTIODACTYLA	0	9823	Mammalia	Artiodactyla	Suidae	Sus	Sus scrofa	CP071553.1	6826769	6850920	minus	CP071553.1	6774978	6781905	minus	TTTCTTTTCCTGGATGCGGCTCATGGCCGCGTTCAGGTTTTGCTTTTCACCTTTGAGTCTGTGAGAAAACGAGCAGGAAAAAGCAAAAG	GACGTTGGTGGTGGCACACCTGGCACTGCTGGGCCGGGGTTCGAGTCCCCGCAGCGTCCCTGCTT	TTTTTCTTTTCCTGAGAAAACAAAATACTTTGTTTTCTCAGGTTTTGCTTTTTGGCCTTTACCTAGCTTTAAAAAAAAAAGCAAAAG	GATGCTGGTGGTTGGCACTCCTGGCTTCCAGGACAGGGTTCAAATCCCTGCGGCGTCTTTGCTTGAC
GCA_006942125.1_SCBI_HNig_1.0	Hippotragus niger niger	sable antelope	1	1	21255	6937	3313		0		0		Hippotragus_niger_BOVIDAE_CETARTIODACTYLA	1	37189	Mammalia	Artiodactyla	Bovidae	Hippotragus	Hippotragus niger	VHQK01014892.1	7265780	7287034	minus	VHQK01014892.1	7221125	7228061	minus	TTTCTTTTCCTGGATGCGGCTCATGGCCGCATCCAGGTTTTGCTTTTCACCTTTGAGTCTGTGAGAAAATGAGCAGGAAAAAGCAAAAG	GGCGCTGGTGGTGGCACGCCTGGCACTGCTGGGCTGGGGTTCGAGTCCCTGCAGCGTCCCTGCTTC	TTTTTCTTTTCCTGAGAAAACAAAAGATTTTGTTTTCTCAGGTTTTGCTTTTTTGCCTTTTCTTATCTTAAAAAAAAGCAAAAG	GATGCTGGTGGTTGGCACTCCTGGTTTCCAGGACGGGGTTCGAATCCCTGTGGCGTCTTTGCTTGAC
GCA_007455595.1_ASM745559v1	Alexandromys oeconomus	Nan	1	1	19856	6520	2960	2657	0		0		Microtus_middendorffii_CRICETIDAE_RODENTIA	1	2162900	Mammalia	Rodentia	Cricetidae	Alexandromys	Alexandromys oeconomus	VIIU01000147.1	73131	92986	minus	VIIU01000147.1	46768	53287	minus	TTTCTTTTCCTGACCGCGGCTCATGGCCGCGCTCAGGTTTTGCTTTTCACCTTTGTCTGTGAGAACGTGAGCAGAAAAAGCAAAAG	GGCACTGGTGGTGGCACGCCCATGCTTCTGGGCCGGGGTTCGAGTCCCCGCAGTACCCTGCTTCCTTT	TTTTTCTTTTCCTGAGAAAACAAACTTTTGTTATCTCAGGTTTTGCTTTTTGGCCTTTCCCTAGCTTAAAAAAAAAAGCAAAAG	GATGCCGGTGGTTGGCACTCCTGGTTTCCAGGACGGGGTTCAAATCCCTGCGGTGTCTTTG
GCA_007570785.1_GSC_phorn_1.0	Antilocapra americana	pronghorn	1	1	20099	6896	3313		0		0		Antilocapra_americana_ANTILOCAPRIDAE_CETARTIODACTYLA	1	9891	Mammalia	Artiodactyla	Antilocapridae	Antilocapra	Antilocapra americana	ML664188.1	3332462	3352560	minus	ML664188.1	3296997	3303892	minus	TTTCTTTTCCTGGATACGGCTCATGGCCGCATCCAGGTTTTGCTTTTCACCTTTGAGTCTGTGAGAAATGAGCAGGAAAAAGCAAAAG	GGCGCTGGTGGTGGCACGCCTGGCACTGCTGGGCCGGGGTTCAAGTCCCTGCAGCGTCCCTGCTTC	TTTTTCTTTTCCTGAGAAAACAAAATCTTTTTTGTTTTCTCAGGTTTTGCTTTTTTGCCTTTTCTTATCTTAAAAAAAAAAAGCAAAAG	GATGCTGGTGGTTGGCACTCCTGGTTTCCAGGACGGGGTTCAAATCCCTGTGGCGTCTTTGCTTGAC
GCA_007760645.1_ASM776064v1	Sousa chinensis	Indo-pacific humpbacked dolphin	1	1	17212	7021	3415	3309	0		0		Sousa_chinensis_DELPHINIDAE_CETARTIODACTYLA	1	103600	Mammalia	Artiodactyla	Delphinidae	Sousa	Sousa chinensis	RWJT01001516.1	41857098	41874309	plus	RWJT01001516.1	41898054	41905074	plus	TTTTTTTTCCTGGACGCGCTGATGGCTGCGTCCAGGTTTTGCTTTTCACCTTTGAGTCTGTGAGAAAATGAGCAGGAAAAAAGCAAAAG	GGCACTGGTGGTGGCACGCCTGGTACTGCTGGGCCAGGGTTCAAGTCCCTGCAGTGTCCCTGCTTC	TTTTTCTTTTCCTGAGAAAACAAAAGGTTTTGTTTTCTCAGGTTTTGCTTTTTGGCCTTTTCCTAGCTTTAAAAAAAAAGCAAAAG	GATGCTGGTGGTTGGCACTCCTGGTTTCCAGGACGGGGTTCAAATCCCTGTGGCATCTTTGCTTGAC
GCA_007827085.3_ASM782708v3	Peromyscus californicus insignis	California mouse	1	1	18952	6632	3435	3067	0		0		Peromyscus_californicus_CRICETIDAE_RODENTIA	1	42520	Mammalia	Rodentia	Cricetidae	Peromyscus	Peromyscus californicus	VALE03000004.1	54948974	54967925	plus	VALE03000004.1	54994022	55000653	plus	TTTCTTTTCCTGACCGCGGCTCACGGCCGCGCTCAGGTTTTGCTTTTCACCTTTCTCTGTGAGAATGTGAGCAGGAAAAAGCAAAAG	GGCACTGGTGGTGGCACGCCCATGCTCCTGGGCCGGGGTTCGAGTCCCCGCGGTACCTGCTTCCTTT	TTTTTCTTTTCCTGAGAAAACAAATTCTTGTTTTCTCAGGTTTTGCTTTTTGGCCTTTCCCTAGCTTAAAAAAAAAAAAAAGCAAAAG	GATGCCGGTGGTTGGCACTCCTGGTTTCCAGGATGGGGTTCAAATCCCTGCGGTGTCTTTG
GCA_007844835.1_NRC_Mithun_1	Bos frontalis	mithun	1	1	21229	6977	3342		0		0		Bos_frontalis_BOVIDAE_CETARTIODACTYLA	1	30520	Mammalia	Artiodactyla	Bovidae	Bos	Bos frontalis	RBVW01000223.1	1646186	1667414	plus	RBVW01000223.1	1705221	1712197	plus	TTTCTTTTCCTAGATGCGGCTCATGGCCGCATCCAGGTTTTGCTTTTCACCTTTGAGTCTGTGAGAAAATGAGCAGGAAAAAGCAAAAG	GGCGCTGGTGGTGGCACGCCTGGCACTGCTGGGCTGGGGTTCGAGTCCCTGCAGCGTCCCTGCTTC	TTTTTCTTTTCCTGAGAAAACAAAATCTTTTTTGTTTTCTCAGGTTTTGCTTTTTTGCCTTTTCTTATCTTAAAAAAAAAAAGCAAAAG	GATGCTGGTGGTTGGCACTCCTGGTTTCCAGGACGGGGTTCAAATCCCTGTGGCGTCTTTGCTTGAC
GCA_007922755.1_PedCap_v1_BIUU	Pedetes capensis	springhare	1	1	21822	6832	3686	3231	0		0		Pedetes_capensis_PEDETIDAE_RODENTIA	1	10023	Mammalia	Rodentia	Pedetidae	Pedetes	Pedetes capensis	VMDO01009372.1	1188	23009	minus	VMDO01001423.1	169625	176456	minus	TTTCTTTTACTGAGCGTGGCTCACGGCCACGCTCAGGTTTTGCTTTTCACCTTTCAGTCTGTGAGAATCGGAGCAGGAAAAAGCAAAAG	GGCGCTGGTGGCGGCACGCCCACACTGCTGGGTCGGGGTTCAAGTCCCCGTGGCGCCCTGCGAGTTC	TTTTTCTTTTCCTGAGAAAACAAAGATTTTGTTTTCTCAGGTTTTGCTTTTTGGCCTTTCCCTAGCTTAAAAAAAAAAGCAAAAG	GATGCTGGTGGTTGGCACTCCTGGTTTCCAGGACGGGGTTCAAATCCCTGCGGCGTCTTTG
GCA_007922815.1_MacCal_v1_BIUU	Macrotus californicus	California leaf-nosed bat	1	0	21346	Nan	3398		0		Nan	Nan	Macrotus_californicus_PHYLLOSTOMIDAE_CHIROPTERA	1	9419	Mammalia	Chiroptera	Phyllostomidae	Macrotus	Macrotus californicus	VMDR010000009.1	586920	608265	plus	VMDR010000009.1				TTTCTTTTACTGGGCACGGCCATGAGCCGTGGCCGTGCTCAGGTTTTGCTTTTCACCTTTGAATCTGTGAGACAATGAGCAGGAAAAAGCAAAAG	GGCGCTGGTGGTGGCACACCCAGCACTGCTGGGTCAGGGTTCGAGCCCCTGCAGTGTCCCTGC
GCA_008086735.1_ASM808673v1	Cheirogaleus medius	Lesser dwarf lemur	1	1	22429	7047	3545		0		0		Cheirogaleus_medius_CHEIROGALEIDAE_PRIMATES	1	9460	Mammalia	Primates	Cheirogaleidae	Cheirogaleus	Cheirogaleus medius	VBSM01003155.1	3219584	3242012	minus	VBSM01003155.1	3181807	3188853	minus	TTTCTTTTACTGAACGCGGCTCATGGCCGCGCTCAGGTTTTGCTTTTCACCTTTCAGTCTGTGAGAAAATGAGCAGGAAAAAGCAAAAG	GGCGCTGGTGGTGGCACACCCAGCATTGCTGGGCCAGGGTTCAAGTCCCTGCGGCGTCCTTG	TTTTTCTTTTCCTGAGAAAACAAAATCTTTTTGTTTTCTCAGGTTTTGCTTTTTGGCCTTTTCCTAGCTTTAAAAAAAAAAAAGCAAAAG	GATGCTGGTGGTTGGCACTCCTGGTTTCCAGGACGGGGTTCAAATCCCTGCGGCGTCTTTGCTTAACTG
GCA_008641055.3_ASM864105v3	Canis lupus familiaris	grey wolf	1	0	18484	Nan	3545		0		Nan	Nan	Canis_lupus_CANIDAE_CARNIVORA	0	9612	Mammalia	Carnivora	Canidae	Canis	Canis lupus	VSDE02000048.1	52208054	52226537	minus	VSDE02000048.1				GTTTCTTTTACTGGATGAGGCTCATGGCCACATTCAGGTTTTGCTTTTCACCTTTGAGTCTGTGCGAAAACAAGGAGGAAAAAGCAAAAGA	ACGCTGGTGGTGGCACGCCCAGCACTGCTGGGCCAGGGTTCAAGTCCCTGTGGCGTCCCTG
GCA_008692635.1_BGI_CrCroc_1.0	Crocuta crocuta	spotted hyena	1	1	19324	7111	3460		2	4562;18412	0		Crocuta_crocuta_HYAENIDAE_CARNIVORA	1	9678	Mammalia	Carnivora	Hyaenidae	Crocuta	Crocuta crocuta	VOAJ01002531.1	2444072	2463398	plus	VOAJ01002531.1	2506353	2513463	plus	GTTTCTTTTACTGGACGCGGCCCATGGCCGCGTTCAGGTTTTGCTTTTCACCTTTGAGTCTGTGAGAAAGCGAGCAGGAAAAAGCAAAAGG	GCGCCAGTGGTGGCACGCCTGGCGCCGCCGGGCCGGGGTTCGAGTCCCTGTGGCGTCTCTG	TTTTTCTTTTCCTGAGAAAACAAAGTTTTGTTTTCTCAGGTTTTGCTTTTTGGCCTTTTCCTAGCTTAAAAAAAAAAAAGCAAAAG	GATGCTGGTGGTTGGCACTCCTGGTTCCCAGGACAGGGTTCAAATCCCTGCGGCGTCTTTGCT
GCA_008750895.1_Mzaz_1.0	Mirza zaza	Nan	1	1	22387	6983	3532		0		0		Mirza_zaza_CHEIROGALEIDAE_PRIMATES	1	339999	Mammalia	Primates	Cheirogaleidae	Mirza	Mirza zaza	VSMD01035861.1	22153	44539	minus	VSMD01053629.1	9636	16618	plus	TTTCTTTTACTGAACGCGGCTCATGGCCGCGCTCAGGTTTTGCTTTTCACCTTTCAGTCTGTGAGAAAATGAGCAGGAAAAAGCAAAAG	GGCACTGGTGGTGGCACACCCAGCATTGCTGGGCCAGGGTTCAAGTCCCTGCGGTGTCCTTG	TTTTTCTTTTCCTGAGAAAACAAATATTTTGTTTTCTCAGGTTTTGCTTTTTGCCCTTTTCCTAGCTTTAAAAAAAAAAAAAGCAAAAG	GATGCTGGTGGTTGGCACTCCTGGTTTCCAGGACGGGGTTCAAATCCCTGCGGCGTCTTTGCTTAACTG
GCA_008750915.1_Mjon_1.0	Microcebus sp. 3 GT-2019	Nan	0	1	Nan	6994			Nan	Nan	0		Microcebus_murinus_CHEIROGALEIDAE_PRIMATES	0	2508170	Mammalia	Primates	Cheirogaleidae	Microcebus	Microcebus sp. 3 GT-2019	VSMF01100878.1				VSMF01100878.1	4656	11649	plus			TTTTTCTTTTCCTGAGAAAACAAAAATATTTTTGTTTTCTCAGGTTTTGCTTTTTGCCTTTTTCCTAGCTTTAAAAAAAAAAGCAAAAG	GATGCTGGTGGTTGGCACTCCTGGTTTCCAGGACGGGGTTCAAATCCCTGCGGCGTCTTTGCTTGACTG
GCA_008750935.1_Mtav_1.0	Microcebus tavaratra	Nan	0	1	Nan	6993			Nan	Nan	0		Microcebus_tavaratra_CHEIROGALEIDAE_PRIMATES	1	143351	Mammalia	Primates	Cheirogaleidae	Microcebus	Microcebus tavaratra	VSME01097566.1				VSME01097566.1	2724	9716	plus			TTTTTCTTTTCCTGAGAAAACAAAAATATTTTTGTTTTCTCAGGTTTTGCTTTTTGCCCTTTTCCTAGCTTTAAAAAAAAAAGCAAAAG	GATGCTGGTGGTTGGCACTCCTGGTTTCCAGGACGGGGTTCAAATCCCTGCGGCGTCTTTGCTTGACTG
GCA_008750955.1_Mmit_1.0	Microcebus mittermeieri	Mittermeier's mouse lemur	0	1	Nan	6985			Nan	Nan	0		Microcebus_mittermeieri_CHEIROGALEIDAE_PRIMATES	1	236274	Mammalia	Primates	Cheirogaleidae	Microcebus	Microcebus mittermeieri	VSMH01033269.1				VSMH01033269.1	14238	21222	plus			TTTTTCTTTTCCTGAGAAAACAAAAATATTTTTGTTTTCTCAGGTTTTGCTTTTTGCCCTTTTCCTAGCTTTAAAAAAAAAGCAAAAG	GATGCTGGTGGTTGGCACTCCTGGTTTCCAGGACGGGGTTCAAATCCCTGCGGCGTCTTTGCTTGACTG
GCA_008750975.1_Mrav_1.0	Microcebus ravelobensis	Nan	0	1	Nan	7005			Nan	Nan	0		Microcebus_ravelobensis_CHEIROGALEIDAE_PRIMATES	1	122231	Mammalia	Primates	Cheirogaleidae	Microcebus	Microcebus ravelobensis	VSMG01020850.1				VSMG01020850.1	2820	9824	plus			TTTTTCTTTTCCTGAGAAAACAAAAATATTTTTGTTTTCTCAGGTTTTGCTTTTTGCCTTTTTCCTAGCTTTAAAAAAAAAAGCAAAAG	GATGCTGGTGGTTGGCACTCCTGGTTTCCAGGACGGGGTTCAAATCCCTGCGGCGTCTTTGCTTGACTG
GCA_008782695.1_UCB_Mmun_1.0	Muntiacus muntjak	muntjak	1	1	21402	6947	3295		0		0		Muntiacus_muntjak_CERVIDAE_CETARTIODACTYLA	1	9888	Mammalia	Artiodactyla	Cervidae	Muntiacus	Muntiacus muntjak	CM018501.1	601785599	601807000	plus	CM018501.1	601844211	601851157	plus	TTTCTTTTCCTGGACGCGGCTCATGGCCGCGTCCAGGTTTTGCTTTTCACCTTTGAGTCTGTGAGAAAATGAGCAGGAAAAAGCAAAAG	GGCGCTGGTGGTGGCACGCCTGGCACTGCTGGGCCGGGGTTCGAGTCCCTGCAGCGTCCCTGCTTC	TTTTTCTTTTCCTGAGAAAACAAAATCTTTTTTGTTTTCTCAGGTTTTGCTTTTTTGCCTTTTCTTATCTTAAAAAAAAAAAGCAAAAG	GATGCTGGTGGTTGGCACTCCTGGTTTCCAGGACGGGGTTCAAATCCCTGTGGCATCTTTGCTTGAC
GCA_009493645.1_ARS_UNL_BGru_maternal_1.0_p	Bos grunniens x Bos taurus	yattle	1	1	21217	6959	3320		0		0		Bos_grunniens_BOVIDAE_CETARTIODACTYLA	1	331036	Mammalia	Artiodactyla	Bovidae	Bos	Bos grunniens x Bos taurus	CM018761.1	43641764	43662980	plus	CM018761.1	43700566	43707524	plus	TTTCTTTTCCTAGATGCGGCTCATGGCCGCATCCAGGTTTTGCTTTTCACCTTTGAGTCTGTGAGAAAATGAGCAGGAAAAAGCAAAAG	GGCGCTGGTGGTGGCACGCCTGGCACTGCTGGGCTGGGGTTCGAGTCCCTGCAGCGTCCCTGCTTC	TTTTTCTTTTCCTGAGAAAACAAAATCTTTTTTGTTTTCTCAGGTTTTGCTTTTTTGCCTTTTCTTATCTTAAAAAAAAAAGCAAAAG	GATGCTGGTGGTTGGCACTCCTGGTTTCCAGGACGGGGTTCAAATCCCTGTGGCGTCTTTGCTTGAC
GCA_009660055.1_ASM966005v1	Ursus thibetanus thibetanus	Asiatic black bear	1	1	18705	7070	3411		0		0		Ursus_thibetanus_URSIDAE_CARNIVORA	1	9642	Mammalia	Carnivora	Ursidae	Ursus	Ursus thibetanus	WEIE01000068.1	3797580	3816284	plus	WEIE01000068.1	3852488	3859557	plus	GTTTCTTTTACTGGATGCGGCTCATGGCCGCATTCAGGTTTTGCTTTTCACCTTTGAGTCTGTGAGAAAACAAGGAGGAAAAAGCAAAAGG	GCGCTGGTGGTGGCACGCCTAGCACTGCTGGGCCAGGGTTCAAGTCCCTGTGGCGTCCCTG	TTTTTCTTTTCCTGAGAAAACAAAAGTTTTGTTTTCTCAGGTTTTGCTTTTTGGCCTTTTCCTAGCTTAAAAAAAAAAAGCAAAAG	GATGCTGGTGGTTGGCACTCCTGATTCCAGGACAGGGTTCAAATCCCTGCGGCGTCTTTGCT
GCA_009758055.1_ASM975805v1	Oreamnos americanus	Rocky Mountain goat	0	1	Nan	6902			Nan	Nan	0		Oreamnos_americanus_BOVIDAE_CETARTIODACTYLA	1	34873	Mammalia	Artiodactyla	Bovidae	Oreamnos	Oreamnos americanus	WJNR01003203.1				WJNR01003203.1	6010791	6017692	minus	TTTCTTTTCCTGGATGCGGCTTATGGCCGCATCCAGGTTTTGCTTTTCACCTTTAAGTCTGTGAGAAAATGAGCAGGAAAAAGCAAAAG	GGCGCTGGTGGTGGCACGCCTGGCACTGCTGGGCTGGGGTTCGAGTCCCTGCAGCGTCCCTGCTTC	TTTTTCTTTTCCTGAGAAAACAAA	NNCGGGGTTCGAATCCCTGTGGCGTCTTTGCTTGAC
GCA_009793145.1_ASM979314v1	Cynopterus brachyotis	lesser short-nosed fruit bat	1	1	20579	6762	3541		0		0		Cynopterus_brachyotis_PTEROPODIDAE_CHIROPTERA	1	58060	Mammalia	Chiroptera	Pteropodidae	Cynopterus	Cynopterus brachyotis	SSHV01004095.1	82914	103492	minus	SSHV01004095.1	47460	54221	minus	TTTCTTTTACTGGACGCGGCTCATGGCCGCGTTCAGGTTTTGCTTTTCACCTTTGAGTCTGTGAGAAAATGAGCAGGAAAAAGCAAAAG	GGCGCTGGTGGTGGCACACCCAGCACTGCTGGGCCAGGGTTCGAGTCCCTGTGGCGTCCCTGC	TTTTTCTTTTCCTGAGAAAACAAAAATTTTGTTTTCTCAGGTTTTGCTTTTTGGCCTTTTCCTAGCTTTTATTTAAAAAAAGCAAAAG	GATGCTGGTGGTTGGCACTCCTGGTTTCCAGGACGGGGTTCAAATCCCTGTGGCGTCTTTGCT
GCA_009823505.1_RhiPru_1.0	Rhizomys pruinosus	hoary bamboo rat	1	0	24005	Nan	3636		2	7350;17810	Nan	Nan	Rhizomys_pruinosus_SPALACIDAE_RODENTIA	1	53275	Mammalia	Rodentia	Spalacidae	Rhizomys	Rhizomys pruinosus	VZQC01011847.1	2101154	2126054	plus	VZQC01011847.1				TTTCTTTTCCTGACTGCGGCTTATGGCTGCACTCAGGTTTTGCTTTTCACCTTCTGTCTGTGAGAACGAGCGCGGGAAAAAGCAAAAG	GGCGCTGGTGGTGGCACACCCACACTGCTGGGCCGGGGTTCGAGTCCCCGCAGCACCCTGCTTCCGTC
GCA_010120015.1_ASM1012001v1	Rhombomys opimus	great gerbil	1	0	19178	Nan	3161	2811	0		Nan	Nan	Rhombomys_opimus_MURIDAE_RODENTIA	1	186474	Mammalia	Rodentia	Muridae	Rhombomys	Rhombomys opimus	REGO01000359.1	268275	287452	minus	REGO01000359.1				TTTCTTTTCCTGACCGCGGCCCATGGCGGCGCTCAGGTTTTGCTTTTCACCTTTGTCTGTGAGAACGTGAGCAGGAAAAAGCAAAAG	GGTGCTGGTGGTGGCACGCCCATGCTCTGGGCCGGGGTTCAAGTCCCCGCAGTACCCTGCTTCCTTT
GCA_010411085.1_CEY_v1	Cervus hanglu yarkandensis	Central Asian red deer	1	1	20793	6966	3299		0		0		Cervus_elaphus_CERVIDAE_CETARTIODACTYLA	0	2100816	Mammalia	Artiodactyla	Cervidae	Cervus	Cervus hanglu	CM021193.1	39118451	39139243	plus	CM021193.1	39176574	39183539	plus	TTTCTTTTCCTGGACGCGGCTCATGGCCGCGTCCAGGTTTTGCTTTTCACCTTTGAGTCTGTGAGAAAATGAGCAGGAAAAAGCAAAAG	GGCGCTGGTGGTGGCACGCCTGGCACTGCTGGGCCGGGGTTCGAGTCCCTGCAGCGTCCCTGCTTC	TTTTTCTTTTCCTGAGAAAACAAAATCTTTTTTGTTTTCTCAGGTTTTGCTTTTTTGCCTTTTCTTATCTTAAAAAAAAAAAGCAAAAG	GATGCTGGTGGTTGGCACTCCTGGTTTCCAGGACGGGGTTCAAATCCCTGTGGCATCTTTGCTTGAC
GCA_011680675.1_LBP_v1	Gymnobelideus leadbeateri	Leadbeater's possum	1	1	36456	7869	3396	2889	0		0		Gymnobelideus_leadbeateri_PETAURIDAE_DIPROTODONTIA	1	38618	Mammalia	Diprotodontia	Petauridae	Gymnobelideus	Gymnobelideus leadbeateri	WOXC01010949.1	686783	723238	minus	WOXC01010949.1	647076	654944	minus	TTTCTTTTACTGAGGCTGCCTTGCAGCCTCAGGTTTTGCTTTTCACCCTTAACTTTTTGAGAGAAAGAGCGCCAAAAAGCAAAAG	GGCACTGGCGGCGGCGCGCCCAGTGGGCCGGGGTTCGAGTCCCCGTGGTGTCTCTGCTGCG	TTTTTCTTTTCCTGAGAAAACATGCTTGTTTCCTCAGGTTTTGCTTTTTCACCTTTTCTATTAAAAAAAAAAAGCAAAAG	GATACTGGTGGTTGGCACTCCTGGGCTCCAGGACGGGGTTCAAGTCCCTGCGGTATCTTTGCTTCTCT
GCA_011754075.1_ASM1175407v1	Pontoporia blainvillei	franciscana	0	1	Nan	7005			Nan	Nan	0		Pontoporia_blainvillei_INIIDAE_CETARTIODACTYLA	1	48723	Mammalia	Artiodactyla	Pontoporiidae	Pontoporia	Pontoporia blainvillei	PGGH01281246.1				PGGH01281246.1	1202	8206	plus			TTTTTCTTTTCCTGAGAAAACAAAAGGTTTTGTTTTCTCAGGTTTTGCTTTTTGGCCTTCTCCTAGCTTAAAAAAAAAAAGCAAAAG	GATGCTGGTGGTTGGCACTCCTGGTTTCCAGGATGGGGTTCAAATCCCCGTGGCATCTTTGCTTGAC
GCA_011764305.2_ASM1176430v1.1	Mustela putorius furo	European polecat	1	1	18669	6900	3370	2928	0		0		Mustela_putorius_MUSTELIDAE_CARNIVORA	1	9668	Mammalia	Carnivora	Mustelidae	Mustela	Mustela putorius	JAADYL010000036.1	10427502	10446170	plus	JAADYL010000036.1	10485919	10492818	plus	GTTTCTTTTACTGGATGCGGCTCATGGCCGCGTCCAGGTTTTGCTTTTCACCTTTGAGTCTGTGAGAAAGCAAGGAGGAAAAAGCAAAAGG	GCGCTGGTGGCGGCACGCCTAGCCCCGCTGGGCCAGGGTTCGAGTCCCTGCGGCGCCCTTG	TTTTTCTTTTCCTGAGAAAACAAAATTTTGTTTTCTCAGGTTTTGCTTTTTGGCCTTTTCTTAGCTTTAAAAAAAAAAGCAAAAG	GATGCTGGTGGTTGGCACTCCTGATTCCCAGGACGGGGTTCAAATCCCTGCGGTGTCTTTGCT
GCA_012044875.1_ASM1204487v1	Canis lupus familiaris	grey wolf	1	0	18483	Nan	3552		0		Nan	Nan	Canis_lupus_CANIDAE_CARNIVORA	0	9612	Mammalia	Carnivora	Canidae	Canis	Canis lupus	CP050607.1	51364967	51383449	minus	CP050607.1				GTTTCTTTTACTGGATGAGGCTCATGGCCACATTCAGGTTTTGCTTTTCACCTTTGAGTCTGTGCGAAAACAAGGAGGAAAAAGCAAAAGA	ACGCTGGTGGTGGCACGCCCAGCACTGCTGGGCCAGGGTTCAAGTCCCTGTGGCGTCCCTG
GCA_012045015.1_ASM1204501v1	Canis lupus familiaris	grey wolf	1	0	18492	Nan	3555		0		Nan	Nan	Canis_lupus_CANIDAE_CARNIVORA	0	9612	Mammalia	Carnivora	Canidae	Canis	Canis lupus	CP050597.1	51375155	51393646	minus	CP050597.1				GTTTCTTTTACTGGATGAGGCTCATGGCCACATTCAGGTTTTGCTTTTCACCTTTGAGTCTGTGCGAAAACAAGGAGGAAAAAGCAAAAGA	ACGCTGGTGGTGGCACGCCCAGCACTGCTGGGCCAGGGTTCAAGTCCCTGTGGCGTCCCTG
GCA_012583365.1_ASM1258336v1	Martes zibellina	sable	1	1	18645	6959	3382	2940	1	5768	0		Martes_zibellina_MUSTELIDAE_CARNIVORA	1	36722	Mammalia	Carnivora	Mustelidae	Martes	Martes zibellina	RDFD01006580.1	2001932	2020658	plus	RDFD01006580.1	2054405	2061363	plus	GTTTCTTTTACTGGATGCGGCTCATGGCCGCATCCAGGTTTTGCTTTTCACCTTTGAGTCTGTGAGAAAGCGAGGAGGAAAAAGCAAAAGG	GCGCTGGTGGTGGCACGCCTAGCACGGCCGGGCCAGGGTTCGAGTCCCTGTGGCGCCCCTG	TTTTTCTTTTCCTGAGAAAACAAAACTTTGTTTTCTCAGGTTTTGCTTTTTGGCCTTTGCCTAGCTTTAAAAAAAAAAAGCAAAAG	GATGCTGGTGGTTGGCACTCCTCATTCTCAGGACAGGGTTCAAATCCCTGCGGCGTCTTTGCT
GCA_012922965.1_ASM1292296v1	Capreolus pygargus	Eastern roe deer	1	1	20999	6949	3271		1	17426	0		Capreolus_pygargus_CERVIDAE_CETARTIODACTYLA	1	48560	Mammalia	Artiodactyla	Cervidae	Capreolus	Capreolus pygargus	SNSB01003202.1	14512569	14533575	plus	SNSB01003202.1	14570904	14577852	plus	TTTCTTTTCCTGGACGCGGCTCATGGCCGCGTCCAGGTTTTGCTTTTCACCTTTGAGTCTGTGAGAAAATGAGCAGGAAAAAGCAAAAG	GGCGCTGGTGGTGGCACGCCTGGCACTGCTGGGCCAGGGTTCGAGTCCCTGCAGCGTCCCTGCTTC	TTTTTCTTTTCCTGAGAAAACAAAATCTTTTTGTTTTCTCAGGTTTTGCTTTTTTGCCTTTTCTTATCTTAAAAAAAAAGCAAAAG	GATGCTGGTGGTTGGCACTCCTGGTTTCCAGGACGGGGTTCAAATCCCTGTGGCATCTTTGCTTGAC
GCA_013239585.1_ASM1323958v1	Lama glama chaku	llama	1	1	21574	6931	3387		0		0		Lama_glama_CAMELIDAE_CETARTIODACTYLA	0	9844	Mammalia	Artiodactyla	Camelidae	Lama	Lama glama	MU050958.1	5781911	5803484	minus	MU050958.1	5737220	5744150	minus	TTTCTTTTCCTGGACGCGGCTCATGGCCGCGTTCAGGTTTTGCTTTTCACCTTTGAGTCTGTGAGAAAATGAGCAGGAAAAAGCAAAAG	GGCGCTGGTGGTGGCACGCCTAGCACTGCTGGGCCAGGGTTCGAGTCCCTGCAGCGTCCCTGCTTC	TTTTTCTTTTCCTGAGAAAACAAATCTTTTTGTTTTCTCAGGTTTTGCTTTTTGCCCTTTTCCTAGCTTAAAAAAAAAAAGCAAAAG	GATGCTGGTGGTTGGCACTCCTGGTTTCCAGGACAGGGTTCAAATCCCTGTGGCATCTTTGCTTGAC
GCA_013239625.1_ASM1323962v1	Lama guanicoe cacsilensis	guanaco	1	1	21576	6932	3387		0		0		Lama_guanicoe_CAMELIDAE_CETARTIODACTYLA	1	9840	Mammalia	Artiodactyla	Camelidae	Lama	Lama guanicoe	MU054575.1	5337000	5358575	minus	MU054575.1	5292309	5299240	minus	TTTCTTTTCCTGGACGCGGCTCATGGCCGCGTTCAGGTTTTGCTTTTCACCTTTGAGTCTGTGAGAAAATGAGCAGGAAAAAGCAAAAG	GGCGCTGGTGGTGGCACGCCTAGCACTGCTGGACCAGGGTTCGAGTCCCTGCAGCGTCCCTGCTTC	TTTTTCTTTTCCTGAGAAAACAAAAAGATTTGTTTTCTCAGGTTTTGCTTTTTGCCCTTTTCCTAGCTTAAAAAAAAAAAGCAAAAG	GATGCTGGTGGTTGGCACTCCTGGTTTCCAGGACAGGGTTCAAATCCCTGTGGCATCTTTGCTTGAC
GCA_013265495.1_ASM1326549v1	Vicugna vicugna mensalis	vicuna	1	1	21639	6932	3373		0		0		Vicugna_vicugna_CAMELIDAE_CETARTIODACTYLA	1	9843	Mammalia	Artiodactyla	Camelidae	Vicugna	Vicugna vicugna	MU062811.1	3881947	3903585	minus	MU062811.1	3837249	3844180	minus	TTTCTTTTCCTGGACGCGGCTCATGGCCGCGTTCAGGTTTTGCTTTTCACCTTTGAGTCTGTGAGAAAATGAGCAGGAAAAAGCAAAAG	GGCGCTGGTGGTGGCACGCCTAGCACTGCTGGGCCAGGGTTCGAGTCCCTGCAGCGTCCCTGCTTC	TTTTTCTTTTCCTGAGAAAACAAATCTTTTGTTTTCTCAGGTTTTGCTTTTTGCCCTTTTCCTAGCTTAAAAAAAAAAGCAAAAG	GATGCTGGTGGTTGGCACTCCTGGTTTCCAGGACAGGGTTCAAATCCCTGTGGCATCTTTGCTTGAC
GCA_013276365.2_UNSW_CanFamBas_1.2	Canis lupus familiaris	grey wolf	1	0	18476	Nan	3542		0		Nan	Nan	Canis_lupus_CANIDAE_CARNIVORA	0	9612	Mammalia	Carnivora	Canidae	Canis	Canis lupus	CM023380.1	51460915	51479390	minus	CM023380.1				GTTTCTTTTACTGGATGAGGCTCATGGCCACATTCAGGTTTTGCTTTTCACCTTTGAGTCTGTGCGAAAACAAGGAGGAAAAAGCAAAAGA	ACGCTGGTGGTGGCACGCCCAGCACTGCTGGGCCAGGGTTCAAGTCCCTGTGGCGTCCCTG
GCA_013371645.1_OryCun3.0	Oryctolagus cuniculus cuniculus	rabbits	1	1	20826	6554	3847		0		1	868	Oryctolagus_cuniculus_LEPORIDAE_LAGOMORPHA	1	9986	Mammalia	Lagomorpha	Leporidae	Oryctolagus	Oryctolagus cuniculus	CM023772.1	234969726	234990551	minus	CM023772.1	234991270	234998321	plus	TCTCTTTTCCTGCGTGAGGCTCAGGGCCGCGCTCAGGTTTTGCTTTTCACCCTGGAGTCCGTGAGAACGCGAGCAGAGGAAAAAGCAAAAG	GGCGCTGGTGGCGGCACACCAGCACTGCTGGGCGGGGTTCGAGCCCCCGCGGCGCCCCTGCTTCCTCT	TTTTTCTTTTCCTGAGAAAACAATTCTTGTTATCTCAGGTTTTGCTTTTTGGCCTTTATCTAGCTTAAAAAAAAAAAAGCAAAAG	GATGCTGGTGGTTGGCACTCCTGGATTCCAGGACGGGGTTCAAATCCCTGCGGCGTCTTTGCTTG
GCA_013496395.1_ASM1349639v1	Giraffa tippelskirchi	Nan	1	1	21018	6958	3357	2911	1	18884	0		Giraffa_camelopardalis_GIRAFFIDAE_CETARTIODACTYLA	0	439328	Mammalia	Artiodactyla	Giraffidae	Giraffa	Giraffa tippelskirchi	CM018112.1	6704969	6726019	minus	CM018112.1	6663927	6670884	minus	TTTCTTTTCCTGGACGCGGCTCATGGCCGTGTCCAGGTTTTGCTTTTCACCTTTGAGTCTGTGAGAAAATGAGCAGGAAAAAGCAAAAG	GGCGCTGGTGGTGGCACGCCTGGCACTGCTGGGCCAGGGTTCAAGTCCCTGCGGCGTCCCTGCTTC	TTTTTCTTTTCCTGAGAAAACAAAATCTTTTTTGTTTTCTCAGGTTTTGCTTTTTTGCCTTTGTTTATCTTTAAAAAAAAAAAGCAAAAG	GATGCTGGTGGTTGGCACTCCTGGTCTCCAGGACAGGGTTCAAATCCCTGTGGCGTCTTTGCTTGAC
GCA_014182915.2_ARS_UOA_Gaur_1.1	Bos gaurus	seladang	1	1	21259	6966	3340		0		0		Bos_gaurus_BOVIDAE_CETARTIODACTYLA	1	9904	Mammalia	Artiodactyla	Bovidae	Bos	Bos gaurus	CM024462.1	41986981	42008239	plus	CM024462.1	42045907	42052872	plus	TTTCTTTTCCTAGATGCGGCTCATGGCCGCATCCAGGTTTTGCTTTTCACCTTTGAGTCTGTGAGAAAATGAGCAGGAAAAAGCAAAAG	GGCGCTGGTGGTGGCACGCCTGGCACTGCTGGGCTGGGGTTCGAGTCCCTGCAGCGTCCCTGCTTC	TTTTTCTTTTCCTGAGAAAACAAAATCTTTTTTTGTTTTCTCAGGTTTTGCTTTTTTGCCTTTTCTTATCTTAAAAAAAAAAAGCAAAAG	GATGCTGGTGGTTGGCACTCCTGGTTTCCAGGACGGGGTTCAAATCCCTGTGGCGTCTTTGCTTGAC
GCA_014189135.1_NRM_Dsumatrensis_v1.fasta	Dicerorhinus sumatrensis harrissoni	Sumatran rhinoceros	1	1	22225	7123	3524	3700	0		0		Dicerorhinus_sumatrensis_RHINOCEROTIDAE_PERISSODACTYLA	1	89632	Mammalia	Perissodactyla	Rhinocerotidae	Dicerorhinus	Dicerorhinus sumatrensis	JABWHU010000190.1	7702591	7724815	minus	JABWHU010000190.1	7650220	7657342	minus	TTTCTTTTACTGTATGCGGCTCATGGCCGCGTCCAGGTTTTGCTTTTCACCTTTGAGTCTGTGAGAAAAGGAGCAGGAAAAAGCAAAAG	GGCGCTGGTGGCGGCACGCCTAGCACTGCTGGGCCGGGGTTCAAGTCCCTGCAGCGTCCCTGCTTC	TTTTTCTTTTCCTGAGAAAACAAAAAGATTTTGTTTTCTCAGGTTTTGCTTTTTAGCCTTTTCCTAGCTTAAAAAAAAGCAAAAG	GATGCTGGTGGTTGGCACTCCTGGTTTCCAGGACAGGGTTCAAATCCCTGTGGCGTCTTTG
GCA_014332765.1_ASM1433276v1	Elephas maximus	Indian elephant	1	1	21300	6884	3499	3592	22	10;1344;2114;2304;3236;3410;4424;5008;5112;5448;6198;8658;8996;9198;12226;13796;13982;14250;15180;15930;16890;17774	1	5006	Elephas_maximus_ELEPHANTIDAE_PROBOSCIDEA	0	9783	Mammalia	Proboscidea	Elephantidae	Elephas	Elephas maximus	JABTCH010003192.1	1805980	1827931	plus	JABTCH010003192.1	1876170	1883052	plus	TTTCTTTTACTGAACGCAGCTCATGGCTGCGTTCAGGTTTTGCTTTTCACCTTTGAGTCTGTGAGAAAATGAGCAGGAAAAAGCAAAAG	GGCGCTGGTGGTGGCACGCCCTGCAGTGCTGGGCCGGGGTTCGAGTCCCCGTGGCGCCTCTGCTTCC	TTTTTCTTTTCCTGAGAAAACAAAAGCTTTTGTTTTCTCAGGTTTTGCTTTTTGGCCTTTTCCTAGCTTTAAAAAAAAAAAAGCAAAAG	GATGCTGGTGGTTGGCACTCCTGTTTTCCAGGACGGGGTTCAAATCCCTGCAGCGTCTTTGCTTGA
GCA_014363405.1_P_pselaphon_scaffold_01	Pteropus pselaphon	Bonin flying fox	1	0	20629	Nan	3496		0		Nan	Nan	Pteropus_conspicillatus_PTEROPODIDAE_CHIROPTERA	1	1496133	Mammalia	Chiroptera	Pteropodidae	Pteropus	Pteropus pselaphon	BMBI01007415.1	181531	202159	minus	BMBI01007415.1				TTTCTTTTACTGGACGCGGCTCATGGCCGCGTTCAGGTTTTGCTTTTCACCTTTGAGTCTGTGAGAAAATGAGCAGGAAAAAGCAAAAG	GGCGCTGGTGGTGGCACACCCAGCACTGCTGGGCCAGGGTTCGAGTCCCTGCGGTGTCCCTGC
GCA_014441545.1_ROS_Cfam_1.0	Canis lupus familiaris	grey wolf	1	0	18674	Nan	3549		0		Nan	Nan	Canis_lupus_CANIDAE_CARNIVORA	0	9612	Mammalia	Carnivora	Canidae	Canis	Canis lupus	CM025117.1	52792016	52810689	minus	CM025117.1				GTTTCTTTTACTGGATGAGGCTCATGGCCACATTCAGGTTTTGCTTTTCACCTTTGAGTCTGTGCGAAAACAAGGAGGAAAAAGCAAAAGA	ACGCTGGTGGTGGCACGCCCAGCACTGCTGGGCCAGGGTTCAAGTCCCTGTGGCGTCCCTG
GCA_014523465.1_CAU_Oori_1.0	Ovis orientalis	Asiatic mouflon	1	0	21417	Nan	3335	2894	0		Nan	Nan	Ovis_orientalis_BOVIDAE_CETARTIODACTYLA	1	469796	Mammalia	Artiodactyla	Bovidae	Ovis	Ovis orientalis	CM025434.1	7486124	7507540	minus	CM025434.1				TTTCTTTTCCTGGATGCGGCTCATGGCCGCATCCAGGTTTTGCTTTTCACCTTTAAGTCTGTGAGAAAATGAGCAGGAAAAAGCAAAAG	GGCGCTGGTGGTGGCACGCCTGGCACTGCTGGGCTGGGGTTCGAGTCCCTGCAGCGTCCCTGCTTC
GCA_014849445.1_KIZ_CMon_1.0	Cercopithecus mona	Mona monkey	1	1	27967	7083	3684	4077	0		0		Cercopithecus_mona_CERCOPITHECIDAE_PRIMATES	1	36226	Mammalia	Primates	Cercopithecidae	Cercopithecus	Cercopithecus mona	JABBCR010001200.1	2062210	2090176	plus	JABBCR010001200.1	2123592	2130674	plus	TTTCTTTTACTGAGTGTGGCCCATGGCCGCACTCAGGTTTTGCTTTTCACCTTCTGATCTGTGAAAGAGTGAGCAGGAAAAAGCAAAAG	GGCACTGGTGGTGGCACGTCCAGCACGGCTGGGCCGGGGTTCGAGTCCCCGCAGTGTCTCTG	TTTTTCTTTTCCTGAGAAAACAACACGTTTTGTTTTCTCAGGTTTTGCTTTTTGGCCTTTTTCTAGCTTTAAAAAAAAAAAAAGCAAAAG	GATGCTGGTGGTTGGCACTCCTGGTTTCCAGGATGGGGTTCAAATCCCTGCGGCATCTTTGCTTTGACTAC
GCA_014885135.2_M_Fortis_MF-2015_v1.1	Microtus fortis	reed vole	1	1	19702	6502	2969	2668	0		0		Microtus_fortis_CRICETIDAE_RODENTIA	1	100897	Mammalia	Rodentia	Cricetidae	Microtus	Microtus fortis	NMRL01000020.1	15916947	15936648	minus	NMRL01000020.1	15890408	15896909	minus	TTTCTTTTCCTGACCGCGGCTCATGGCCGCGCTCAGGTTTTGCTTTTCACCTTTGTCTGTGAGAACGTGAGCAGAAAAAGCAAAAG	GGCACTGGTGGCGGCACGCCCATGCTTCTGGGCCGGGGTTCGAGTCCCCGCAGTACCCTGCTTCCTTT	TTTTTCTTTTCCTGAGAAAACAAACTTTTGTTATCTCAGGTTTTGCTTTTTGGCCTTTCCCTAGCTTAAAAAAAAAAAAAGCAAAAG	GATGCCGGTGGTTGGCACTCCTGGTTTCCAGGACGGGGTTCAAATCCCTGCGGTGTCTTTG
GCA_014898785.1_LSU_RangTar_1.0	Rangifer tarandus granti	reindeer	1	1	20686	6990	3335		0		0		Rangifer_tarandus_CERVIDAE_CETARTIODACTYLA	0	9870	Mammalia	Artiodactyla	Cervidae	Rangifer	Rangifer tarandus	JACGUM010013044.1	1364399	1385084	minus	JACGUM010013044.1	1320300	1327289	minus	TTTCTTTTCCTGGACGCGGCCGGGCCGCGTCCAGGTTTTGCTTTTCACCTTTGAGTCTGTGAGAAAATGAGCAGGAAAAAGCAAAAG	GGCGCTGGTGGTGGCACGCCTGGCACTGCTGGGCCGGGGTTCGAGTCCCTGCAGCGTCCCTGCTTC	TTTTTCTTTTCCTGAGAAAACAAAATCTTTTTGTTTTCTCAGGTTTTGCTTTTTCGCCTTTTCTTATCTTAAAAAAAAAAAAGCAAAAG	GATGCTGGTGGTTGGCACTCCTGGTTTCCAGGATGGGGTTCAAATCCCTGTGGCATCTTTGCTTGAC
GCA_014926565.1_Klec_v1.0	Kobus leche leche	lechwe	1	1	21116	6914	3315		1	2040	0		Kobus_leche_BOVIDAE_CETARTIODACTYLA	1	59531	Mammalia	Artiodactyla	Bovidae	Kobus	Kobus leche	JACEGT010005469.1	942367	963502	plus	JACEGT010005469.1	1002439	1009352	plus	TTTCTTTTCCTGGATGCGGCTCATGGCCGCATCCAGGTTTTGCTTTTCACCTTTGAGTCTGTGAGAAAATGAGCAGGAAAAAGCAAAAG	GGCGCTGGTGGTGGCACGCCTGGCACTGCTGGGCTGGGGTTCGAGTCCCTGCAGCGTCCCTGCTTC	TTTTTCTTTTCCTGAGAAAACAAAATCTTTTTTGTTTTCTCAGGTTTTGCTTTTTTGCCTTTTCTTATCTTAAAAAAAAGCAAAAG	GATGCTGGTGGTTGGCACTCCTGGTTTCCAGGACGGGGTTCAAATCCCTGTGGCGTCTTTGCTTGAC
GCA_015472975.1_rouLes_1.0	Rousettus leschenaultii	Leschenault's rousette	1	1	20689	6843	3532		1	2036	0		Rousettus_leschenaultii_PTEROPODIDAE_CHIROPTERA	1	9408	Mammalia	Chiroptera	Pteropodidae	Rousettus	Rousettus leschenaultii	BNJM01000096.1	3475439	3496151	plus	BNJM01000096.1	3537547	3544389	plus	TTTCTTTTACTGGACGCGGCTCATGGCCGCGTTCAGGTTTTGCTTTTCACCTTTGAGTCTGTGAGAAAAGGAGCAGGAAAAAGCAAAAG	GGCGCTGGTGGTGGCACACCCGGCACTGCTGGGCCAGGGTTCGAGTCCCTGCGGCGTCCCCGC	TTTTTCTTTTCCTGAGAAAACAAAATTTTGTTTTCTCAGGTTTTGCTTTTTGGCCTTTTCCTAGCTTTTTTTAAAAAAAAGCAAAAG	GATGCTGGTGGTTGGCACTCCTGGTTTCCAGGACGGGGTTCAAATCCCTGTGGCGTCTTTGCT
GCA_015832495.2_NRM_Aalces_2_0.fsa	Alces alces	european elk, moose	1	1	21169	6967	3586		1	142	0		Alces_alces_CERVIDAE_CETARTIODACTYLA	1	9852	Mammalia	Artiodactyla	Cervidae	Alces	Alces alces	JADEYB020000033.1	75898487	75919415	minus	JADEYB020000033.1	75854234	75861200	minus	TTTCTTTTCCTGGACGCGGCTCATGGCCGCGTCCAGGTTTTGCTTTTCACCTTTGAGTCTGTGAGAAAATGAGCAGGAAAAAGCAAAAG	GGCACTGGTGGTGGCACGCCTGGCACTGCTGGGCCAGGGTTCGAGTCCCTGCAGCGTCCCTGCTTC	TTTTTCTTTTCCTGAGAAAACAAAATCTTTTTTTGTTTTCTCAGGTTTTGCTTTTTTGCCTTTTCTTATCTTAAAAAAAAAGCAAAAG	GATGCTGGTGGTTGGCACTCCTGGTTTCCAGGACGGGGTTCAAATCCCTGTGGCATCTTTGCTTGAC
GCA_016432865.2_AdamAnt_v2	Antechinus flavipes	yellow-footed antechinus	1	1	32485	8209	3431	2884	0		0		Antechinus_flavipes_DASYURIDAE_DASYUROMORPHIA	1	38775	Mammalia	Dasyuromorphia	Dasyuridae	Antechinus	Antechinus flavipes	CM028222.1	255976810	256009294	plus	CM028222.1	256055328	256063536	plus	TTTCTTTTCCTGAGGCCGCCTGGCAGCCTCAGGTTTTGCTTTTCACCCTTAAAATGTGTGAGAGAGAAGGTGCCAAAAAGCAAAAG	GGCACTGGTGGTGGCACGCCCAGTGGGCCGGGGTTCGAGTCCCCGCGGTGCCTCTGCTGCT	TTTTTCTTTTCCTGAGAAAACAGGCTTGTTTCCTCAGGTTTTGCTTTTTCACCTTTTCCATTTAAAAAAAAAAAAAGCAAAAG	GATACTGGTGGTTGGCACTCCTGGTCTCCAGGACGGGGTTCGAGTCCCTGCGGTGTCTTTGCTTTCTT
GCA_016696395.1_USYD_AStu_M	Antechinus stuartii	brown antechinus	1	1	32547	8191	3441	2902	2	31880;32098	0		Antechinus_stuartii_DASYURIDAE_DASYUROMORPHIA	1	9283	Mammalia	Dasyuromorphia	Dasyuridae	Antechinus	Antechinus stuartii	MU174400.1	5092723	5125285	minus	MU174400.1	5029309	5037499	minus	TTTCTTTTCCTGAGGCCGCCTGGCAGCCTCAGGTTTTGCTTTTCACCCTTAAAATGTGTGAGAGAGAAGGTGCCAAAAAGCAAAAG	GGCACTGGTGGTGGCACGCCCAGTGGGCCGGGGTTCGAGTCCCCGTGGTGCCTCTGCTGCT	TTTTTCTTTTCCTGAGAAAACAGGCTTGTTTCCTCAGGTTTTGCTTTTTCACCTTTTCCATTTAAAAAAAAAAAAAGCAAAAG	GATACTGGTGGTTGGCACTCCTGGTCTCCAGGACGGGGTTCGANNAGTGCAGACATGCTTGTACAGGC
GCA_016699345.2_BCM_Sbol_2.1	Saimiri boliviensis boliviensis	Bolivian squirrel monkey	1	1	24393	7121	3612	4008	0		0		Saimiri_boliviensis_CEBIDAE_PRIMATES	1	27679	Mammalia	Primates	Cebidae	Saimiri	Saimiri boliviensis	MU179205.1	94022919	94047311	plus	MU179205.1	94092265	94099385	plus	TTTCTTTTACTGAGTGTGCCCATGGCCACACTCAGGTTTTGCTTTTCACCTTTCAATCTGTGAAACAGTGAGCAGGAAAAAGCAAAAG	GGCACTGGTGGTGGCACGTCCAGCACTGCTGGGCCGGGGTTCGATTCCCTGCAGTGTCGCTG	TTTTTCTTTTCCTGAGAAAACAAGTTTTGTTTTCTCAGGTTTTGCTTTTTGGCCTTTAGCTTTTTTTAAAAAAAAAAAGCAAAAG	GATGCTGGTGGTTGGCACTCCTGGTTTCCAGGACGGGGTTCAAATCCCTGCGGCATCTTTGCTTGTCTAC
GCA_016801275.1_DSBC_Hbra_1.0	Hystrix brachyura	Nan	1	1	19873	6746	3433	3800	3	2102;7006;15456	0		Hystrix_brachyura_HYSTRICIDAE_RODENTIA	1	143286	Mammalia	Rodentia	Hystricidae	Hystrix	Hystrix brachyura	QZML01000489.1	1584958	1605180	plus	QZML01000489.1	1632383	1639128	plus	TTTCTTTTACTGACTGCGGCTCATGGCCGCAGTCAGGTTTTGCTTTTCACCTTTCACTCTGTGGAAAATAAGCAGGAAAAAAAGCAAAAG	GGCGCTGGTGGTGGCACGTCCACACTGCTGGGCCGGGGTTCAAGTCCCCGTGGCGCCCTGCTTCCTTC	TTTTTCTTTTCCTGAGAAAACAAAAGAATTTGTTTTCTCAGGTTTTGCTTTTTGGCCTTTCCCTAGCTTTTTAAAAAAAAAAGCAAAAG	GATGCTGGTGGTTGGCACTCCTGGTTTCCAGGACGGGGTTCAAATCCCTGCGGCGTCTTTG
GCA_016801355.1_CarCar1.0	Caracal caracal	caracal	1	1	19148	7179	3466	3655	0		0		Caracal_caracal_FELIDAE_CARNIVORA	1	61394	Mammalia	Carnivora	Felidae	Caracal	Caracal caracal	JACGTZ010000272.1	484120	503267	minus	JACGTZ010000272.1	431828	439006	minus	GTTTCTTTTACTGGACGCGGCCCATGGCCGCGTTCAGGTTTTGCTTTTCACCTTTGAGTCTGTGAGAAAACAAGCAGGAAAAAGCAAAAGG	GCGCTGGTGGTGGCACGCCCAGTGCTGCTGGGCCAGGGTTCGAGTCCCTGTGGTGTCTCTG	TTTTTCTTTTCCTGAGAAAACAAGTTTTGTTTTCTCAGGTTTTGCTTTTTGGCCTTTTCCTAGCTTAAAAAAAAAAAAAAGCAAAAG	GATGCTGGTGGTTGGCACTCCTGGTTTCCAGGACAGGGTTCAAATCCCTGCGGCGTCTTTGCT
GCA_016906955.1_ROS_Pafr_v1	Phacochoerus africanus	warthog	1	1	20120	6937	3419		0		0		Phacochoerus_africanus_SUIDAE_CETARTIODACTYLA	1	41426	Mammalia	Artiodactyla	Suidae	Phacochoerus	Phacochoerus africanus	CM029255.1	6773779	6793898	minus	CM029255.1	6733256	6740192	minus	TTTCTTTTCCTGGATGCGGCTCATGGCCGCGTTCAGGTTTTGCTTTTCACCTTTGAGTCTGTGAGAAAACGAGCAGGAAAAAGCAAAAG	GACGTTGGTGGTGGCACACCTGGCACTGCTGGGCCGGGGTTCGAGTCCCCGCAGCGTCCCTGCTT	TTTTTCTTTTCCTGAGAAAACAAATTACTTTGTTTTCTCAGGTTTTGCTTTTTGGCCTTTACCTAGCTTTAAAAAAAAAAGCAAAAG	GATGCTGGTGGTTGGCACTCCTGGCTTCCAGGACAGGGTTCAAATCCCTGCGGCGTCTTTGCTTGAC
GCA_017311185.1_Proteles_cristatus_TS307_19_07_2019	Proteles cristata cristata	aardwolf	1	1	19228	7115	3429		0		0		Proteles_cristata_HYAENIDAE_CARNIVORA	1	9680	Mammalia	Carnivora	Hyaenidae	Proteles	Proteles cristata	JAESUZ010001000.1	1952462	1971689	plus	JAESUZ010001000.1	2013528	2020642	plus	GTTTCTTTTACTGGACGCAGCCCATGGCTGCGTTCAGGTTTTGCTTTTCACCTTTGAGTCTGTGAGAAAGCGAGCAGGAAAAAGCAAAAGG	GCGCCAGTGGTGGCACGCCTGGTGCCGCCGGGCCGGGGTTCGAGTCCCTGTGGCGTCTCTG	TTTTTCTTTTCCTGAGAAAACAAAACTTTGTTTTCTCAGGTTTTGCTTTTTGGCCTTTTCCTAGCTTAAAAAAAAAAAGCAAAAG	GATGCTGGTGGTTGGCACTCCTGGTTCCCAGGACAGGGTTCAAATCCCTGCGGCGTCTTTGCT
GCA_017311455.1_Otocyon_megalotis_TS305_17_09_2019	Otocyon megalotis megalotis	bat-eared fox	0	1	Nan	7023			Nan	Nan	0		Otocyon_megalotis_CANIDAE_CARNIVORA	1	9624	Mammalia	Carnivora	Canidae	Otocyon	Otocyon megalotis	JAEUCK010004499.1				JAEUCK010004499.1	39329	46351	plus			TTTTTCTTTTCCTGAGAAAACAAATTTTTGTTTTCTCAGGTTTTGCTTTTTAGCCTTTTCCTAGCTTAAAAAAAAAAGCAAAAG	GATGCTGGTGGTTGGCACTCCTGGATTTCCAGGACAGGGTTCAAATCCTTGCGGTGTCTTTGCT
GCA_017591445.1_ASM1759144v1	Giraffa camelopardalis rothschildi	giraffe	1	1	21022	6961	3348	2902	0		0		Giraffa_camelopardalis_GIRAFFIDAE_CETARTIODACTYLA	0	9894	Mammalia	Artiodactyla	Giraffidae	Giraffa	Giraffa camelopardalis	CM029958.1	154417908	154438929	plus	CM029958.1	154472872	154479832	plus	TTTCTTTTCCTGGACGCGGCTCATGGCCGTGTCCAGGTTTTGCTTTTCACCTTTGAGTCTGTGAGAAAATGAGCAGGAAAAAGCAAAAG	GGCGCTGGTGGTGGCACGCCTGGCACTGCTGGGCCAGGGTTCAAGTCCCTGCGGCGTCCCTGCTTC	TTTTTCTTTTCCTGAGAAAACAAAATCTTTTTTGTTTTCTCAGGTTTTGCTTTTTTGCCTTTGTTTATCTTTAAAAAAAAAAAAGCAAAAG	GATGCTGGTGGTTGGCACTCCTGGTCTCCAGGACAGGGTTCAAATCCCTGTGGCGTCTTTGCTTGAC
GCA_017957985.1_ASM1795798v1	Sus scrofa domesticus	wild boar	1	1	19692	6934	3416		0		0		Sus_scrofa_SUIDAE_CETARTIODACTYLA	0	9823	Mammalia	Artiodactyla	Suidae	Sus	Sus scrofa	CM030378.1	6823311	6843002	minus	CM030378.1	6781393	6788326	minus	TTTCTTTTCCTGGATGCGGCTCATGGCCGCGTTCAGGTTTTGCTTTTCACCTTTGAGTCTGTGAGAAAACGAGCAGGAAAAAGCAAAAG	GACGTTGGTGGTGGCACACCTGGCACTGCTGGGCCGGGGTTCGAGTCCCCGCAGCGTCCCTGCTT	TTTTTCTTTTCCTGAGAAAACAAAATACTTTGTTTTCTCAGGTTTTGCTTTTTGGCCTTTACCTAGCTTTAAAAAAAAAAGCAAAAG	GATGCTGGTGGTTGGCACTCCTGGCTTCCAGGACAGGGTTCAAATCCCTGCGGCGTCTTTGCTTGAC
GCA_018282235.1_ASM1828223v1	Giraffa camelopardalis antiquorum	giraffe	1	1	21024	6963	3349	2903	0		0		Giraffa_camelopardalis_GIRAFFIDAE_CETARTIODACTYLA	0	9894	Mammalia	Artiodactyla	Giraffidae	Giraffa	Giraffa camelopardalis	JABSTO010000076.1	4151540	4172563	plus	JABSTO010000076.1	4206613	4213575	plus	TTTCTTTTCCTGGACGCGGCTCATGGCCGTGTCCAGGTTTTGCTTTTCACCTTTGAGTCTGTGAGAAAATGAGCAGGAAAAAGCAAAAG	GGCGCTGGTGGTGGCACGCCTGGCACTGCTGGGCCAGGGTTCAAGTCCCTGCGGCGTCCCTGCTTC	TTTTTCTTTTCCTGAGAAAACAAAATCTTTTTTGTTTTCTCAGGTTTTGCTTTTTTGCCTTTGTTTATCTTTAAAAAAAAAAAAAGCAAAAG	GATGCTGGTGGTTGGCACTCCTGGTCTCCAGGACAGGGTTCAAATCCCTGTGGCGTCTTTGCTTGAC
GCA_018282465.1_ARS_Simm1.0	Bos taurus x Bison bison	beefalo	1	1	21206	6965	3328		0		0		Bos_taurus_BOVIDAE_CETARTIODACTYLA	0	297284	Mammalia	Artiodactyla	Bovidae	NA	Bos taurus x Bison bison	CM031176.1	44279114	44300319	plus	CM031176.1	44337874	44344838	plus	TTTCTTTTCCTAGATGCGGCTCATGGCCGCATCCAGGTTTTGCTTTTCACCTTTGAGTCTGTGAGAAAATGAGCAGGAAAAAGCAAAAG	GGCGCTGGTGGTGGCACGCCTGGCACTGCTGGGCTGGGGTTCGAGTCCCTGCAGCGTCCCTGCTTC	TTTTTCTTTTCCTGAGAAAACAAAATCTTTTTTGTTTTCTCAGGTTTTGCTTTTTTGCCTTTTCTTATCTTAAAAAAAAAAGCAAAAG	GATGCTGGTGGTTGGCACTCCTGGTTTCCAGGACGGGGTTCAAATCCCTGTGGCGTCTTTGCTTGAC
GCA_019141155.1_MusNiv_Pri1.0	Mustela nivalis	least weasel	1	1	18203	6899	3337	2895	0		0		Mustela_nivalis_MUSTELIDAE_CARNIVORA	1	36239	Mammalia	Carnivora	Mustelidae	Mustela	Mustela nivalis	JAGEND010000057.1	6584786	6602988	minus	JAGEND010000057.1	6539140	6546038	minus	GTTTCTTTTACTGGATGCGGCTCATGGCCGCGTCCAGGTTTTGCTTTTCACCTTTGAGTCTGTGAGAAAGCAAGGAGGAAAAAGCAAAAGG	GCGCTGGTGGTGGCACGCCTAGCCCCGCTGGGCCAGGGTTCGAGTCCCTGCGGCGCCCCTG	TTTTTCTTTTCCTGAGAAAACAAAATTTTGTTTTCTCAGGTTTTGCTTTTTGGCCTTTTCTTAGCTTTAAAAAAAAAAAGCAAAAG	GATGCTGGTGGTTGGCACTCCTGATTTCCAGGACGGGGTTCAAATCCCTGCGGTGTCTTTGCT
GCA_019206885.2_ASM1920688v2	Microtus richardsoni	water vole	1	1	20099	6506	2936	2629	1	14230	0		Microtus_richardsoni_CRICETIDAE_RODENTIA	1	111840	Mammalia	Rodentia	Cricetidae	Microtus	Microtus richardsoni	JAGDQN020000810.1	36684314	36704510	minus	JAGDQN020000810.1	36656979	36663484	minus	TTTCTTTTCCTGACCGCAGCTCATGGCTGCGCTCAGGTTTTGCTTTTCACCTTTGTCTGTGAGAACGTGAGCAGAAAAAGCAAAAG	GGCACTGGTGGTGGCACGCCCATGCTTCTGGGCCGGGGTTCAAGTCCCCGCAGTACCCTGCTTCTTTT	TTTTTCTTTTCCTGAGAAAACAAACTTTTGTTATCTCAGGTTTTGCTTTTTGGCCTTTCCCTAGCTTAAAAAAAAAAAAAGCAAAAG	GATGCCGGTGGTTGGCACTCCTGGTTTCCAGGACGGGGTTCAAATCCCTGCGGTGTCTTTGCTTG
GCA_019348595.1_Maltig1.0	Panthera tigris jacksoni	tiger	1	1	19218	7163	3479	3671	0		0		Panthera_tigris_FELIDAE_CARNIVORA	0	9694	Mammalia	Carnivora	Felidae	Panthera	Panthera tigris	JAFELI010000448.1	5779360	5798577	minus	JAFELI010000448.1	5728423	5735585	minus	GTTTCTTTTACTGGACGCGGCCCATGGCCGCGTTCAGGTTTTGCTTTTCACCTTTGAGTCTGTGAGAAAACAAGCAGGAAAAAGCAAAAGG	GCGCTGGTGGTGGCACGCCCGGTGCTGCTGGGCCAGGGTTCGAGTCCCTGTGGCGTCTCTG	TTTTTCTTTTCCTGAGAAAACAACTTTTGTTTTCTCAGGTTTTGCTTTTTGGCCTTTTCCTAGCTTAAAAAAAAAAAGCAAAAG	GATGCTGGTGGTTGGCACTCCTGGTTTCCAGGACAGGGTTCAAATCCCTGCGGCGTCTTTGCT
GCA_019455555.1_Gpyr_1.0	Galemys pyrenaicus	Nan	1	1	17211	7068	3321		0		0		Galemys_pyrenaicus_TALPIDAE_EULIPOTYPHLA	1	202257	Mammalia	Eulipotyphla	Talpidae	Galemys	Galemys pyrenaicus	JAGFMF010011432.1	3082091	3099301	minus	JAGFMF010011432.1	3051763	3058830	minus	TTTCTTTTACTGGACGCGGCTCATGGCCGCGCTCAGGTTTTGCTTTTCACCTTTGTGTCTGTGAGAAGATGAGCAGGAAAAAGCAAAAG	GGCGCTGGTGGAGGCACACCCAGTGCTGCTGGGCCGGGGTTCGAGTCCCCGTGGTGCCTGCTT	TTTTTCTTTTCCTGAGAAAACAAAACCTTTTTGTTTTCTCAGGTTTTGCTTTTTGGCCTTTTCTTAGCTTAAAAAAAAAAAGCAAAAG	GATGCTGGTGGTTGGCACTCCTGGTTTCCAGGACGGGGTTCAAGTCCCTGCGGCGTCTTTG
GCA_019593525.1_ASM1959352v1	Addax nasomaculatus	Nan	1	0	21351	Nan	3312		0		Nan	Nan	Addax_nasomaculatus_BOVIDAE_CETARTIODACTYLA	1	59515	Mammalia	Artiodactyla	Bovidae	Addax	Addax nasomaculatus	JAIEZW010001986.1	4821034	4842384	plus	JAIEZW010001986.1				TTTCTTTTCCTGGATGCGGCTCATGGCCGCATCCAGGTTTTGCTTTTCACCTTTGAGTCTGTGAGAAAATGAGCAGGAAAAAGCAAAAG	GGCGCTGGTGGTGGCACGCCTGGCACTGCTGGGCTGGGGTTCGAATCCCTGCAGCGTCCCTGCTTC
GCA_019843815.1_ASM1984381v1	Praomys delectorum	delectable soft-furred mouse	1	1	21088	6619	3323	3031	1	6824	0		Praomys_delectorum_MURIDAE_RODENTIA	1	119565	Mammalia	Rodentia	Muridae	Praomys	Praomys delectorum	JADRCD010212981.1	25613	46708	plus	JADRCD010219191.1	30116	36734	minus	TTTCTTTTCCTGACCGAGGCTCATGGCCTCGCTCAGGTTTTGCTTTTCACCTTTGTCTGTGAGAATGTAAGCAGGAAAAAGCAAAAG	GGCACTGGTGGTGGCACGCCCACACTCTGGGCCGGGGTTCGAGTCCCCGCAGTACCCTGCTTCCTTC	TTTTTCTTTTCCTGAGAAAACAAACTTTTGTTTTCTCAGGTTTTGCTTTTTGGCCTTTCCCTAGCTTTAAAAAAAAAAAGCAAAAG	GATGCTGGTGGTTGGCACTCCTGGTTTCCAGGACAGGGTTCAAGTCCCTGCGGTGTCTTTG
GCA_019843965.1_ASM1984396v1	Rhynchomys soricoides	Mount Data shrew rat	1	1	20684	6584	3176	2896	0		0		Rhynchomys_soricoides_MURIDAE_RODENTIA	1	1217597	Mammalia	Rodentia	Muridae	Rhynchomys	Rhynchomys soricoides	JADRCH010000147.1	1207083	1227766	minus	JADRCH010000147.1	1176980	1183563	minus	TTTCTTTTCCTGACCGCGGCTCATGGCCGCGCTCAGGTTTTGCTTTTCACCTTTGTCTGTGAAAATGTGAGCAGGAAAAAGCAAAAG	GGCACTGGTGGTGGCACGCCCATGATCTGGGCCGGGGTTCGAGTCCCCGCAGTACCCTGCTTC	TTTTTCTTTTCCTGAGAAAACAAAGTTTGTTTTCTCAGGTTTTGCTTTTTGGCCTTTCCCTAGCTTTTAAAAAAAAAAGCAAAAG	GATGCTGGTGGTTGGCACTCCTGGCTTCCAGGACGGGGTTCAAGTCCCTGCGGTGTCTTTG
GCA_019844195.1_ASM1984419v1	Rhabdomys dilectus	mesic four-striped grass rat	1	0	21145	Nan	3147	2866	0		Nan	Nan	Rhabdomys_pumilio_MURIDAE_RODENTIA	1	996586	Mammalia	Rodentia	Muridae	Rhabdomys	Rhabdomys dilectus	JADRCG010010225.1	352720	373864	plus	JADRCG010010225.1				TTTCTTTTCCTGATCGCGGCTTATGGCCGCGCTCAGGTTTTGCTTTTCACCTTTGTCTGTGAGAACATGAACAGGAAAAAGCAAAAG	GGCACTGGTGGCGGCACGCCCGTGCTCCGGGCCGGGGTTCGAGTCCCCGCAGTACCCTGCTTCCTTC
GCA_019924945.1_FelChav1.0	Felis chaus	jungle cat	1	1	19305	7142	3471	3666	0		0		Felis_chaus_FELIDAE_CARNIVORA	1	61376	Mammalia	Carnivora	Felidae	Felis	Felis chaus	CM034419.1	108660437	108679741	plus	CM034419.1	108724917	108732058	plus	GTTTCTTTTACTGGACGCGGCCCATGGCCGCGTTCAGGTTTTGCTTTTCACCTTTGAGTCTGTGAGAAAACAAGCAGGAAAAAGCAAAAGG	GCGCTGGTGGTGGCACGCCCGGTGCTGCTGGGCCAGGGTTCGAGTCCCTGTGGCGTCTCTG	TTTTTCTTTTCCTGAGAAAACAAGTTTTGTTTTCTCAGGTTTTGCTTTTTGGCCTTTTCCTAGCTTAAAAAAAAAAAAAGCAAAAG	GATGCTGGTGGTTGGCACTCCTGGTTTCCAGGACAGGGTTCAAATCCCTGCGGCGTCTTTGCT
GCA_019969365.1_SCBI_Ndam_1.0	Nanger dama ruficollis	Dama gazelle	1	1	21074	6919	3334		0		0		Nanger_dama_BOVIDAE_CETARTIODACTYLA	0	67940	Mammalia	Artiodactyla	Bovidae	Nanger	Nanger dama	JAHTZZ010000010.1	7352394	7373467	minus	JAHTZZ010000010.1	7307576	7314494	minus	TTTCTTTTCCTGGATGCGGCTCATGGTCGCATCCAGGTTTTGCTTTTCACCTTTGAGTCTGTGAGAAAATGAGCAGGAAAAAGCAAAAG	GGCGCTGGTGGTGGCACGCCTGGCACTGCTGGGCTGGGGTTCGAGTCCCTGCAGCGTCCCTGCTTC	TTTTTCTTTTCCTGAGAAAACAAAATCTTTTTTGTTTTCTCAGGTTTTGCTTTTTTGCCTTTTCTTATCTTAAAAAAAAAAAGCAAAAG	GATGCTGGTGGTTGGCACTCCTGGTTTCCAGGACGGGGTTCGAATCCCTGTGGCGTCTTTGCTTGGC
GCA_020226025.1_ASM2022602v1	Muntiacus gongshanensis	Gongshanensis muntjac	1	1	21199	6934	3305		0		0		Muntiacus_muntjak_CERVIDAE_CETARTIODACTYLA	0	145526	Mammalia	Artiodactyla	Cervidae	Muntiacus	Muntiacus gongshanensis	JAGTXU010000055.1	3611393	3632591	minus	JAGTXU010000055.1	3567377	3574310	minus	TTTCTTTTCCTGGACGCGGCTCATGGCCACGTCCAGGTTTTGCTTTTCACCTTTGAGTCTGTGAGAAAATGAGCAGGAAAAAGCAAAAG	GGCGCTGGTGGTGGCACGCCTGGCACTGCTGGGCTGGGGTTCGAGTCCCTGCAGCGTCCCTGCTTC	TTTTTCTTTTCCTGAGAAAACAAAATCTTTTGTTTTCTCAGGTTTTGCTTTTTTGCCTTTTCTTATCTTAAAAAAAAGCAAAAG	GATGCTGGTGGTTGGCACTCCTGGTTTCCAGGACGGGGTTCAAATCCCTGTGGCATCTTTGCTTGAC
GCA_020226045.1_ASM2022604v1	Muntiacus reevesi	Reeves's muntjac	1	1	20020	6892	3309		0		0		Muntiacus_reevesi_CERVIDAE_CETARTIODACTYLA	1	9886	Mammalia	Artiodactyla	Cervidae	Muntiacus	Muntiacus reevesi	CM035250.1	40313121	40333140	plus	CM035250.1	40369810	40376701	plus	TTTCTTTTCCTGGACGCAGCTCATGGCCGCGTCCAGGTTTTGCTTTTCACCTTTGAGTCTGTGAGAAAATGAGCAGGAAAAAGCAAAAG	GGCGCTGGTGGTGGCACGCCTGGCACTGCTGGGCCGGGGTTCGAGCCCCTGCAGTGTCCCTGCTTC	TTTTTCTTTTCCTGAGAAAACAAAATCTTTTTTGTTTTCTCAGGTTTTGCTTTTTTGCCTTTTCTTATCTTAAAAAAAAAAGCAAAAG	GATGCTGGTGGTTGGCACTCCTGGTTTCCAGGACGGGGTTCAAATCCCTGTGGCATCTTTGCTTGAC
GCA_020226075.1_ASM2022607v1	Hydropotes inermis	Chinese water deer	1	1	20759	6900	3340		0		0		Hydropotes_inermis_CERVIDAE_CETARTIODACTYLA	1	9883	Mammalia	Artiodactyla	Cervidae	Hydropotes	Hydropotes inermis	CM035297.1	40670285	40691043	plus	CM035297.1	40728121	40735020	plus	TTTCTTTTCCTGGACGCGGCTCATGGCCGCGTGCAGGTTTTGCTTTTCACCTTTGAGTCTGTGAGAAAATGAGCAGGAAAAAGCAAAAG	GGCGCTGGTGGTGGCACGCCTGGCACTGCTGGGCCGGGGTTCGAGTCCCTGCAGCGTCCCTGCTTC	TTTTTCTTTTCCTGAGAAAACAAAATCTTTTTTTTTGTTTTCTCAGGTTTTGCTTTTTTGCCTTTTCTTATCTTAAAAAAAAAGCAAAAG	GATGCTGGTGGTTGGCACTCCTGGTTTCCAGGACGGGGTTCAAATCCCTGTGGCATCTTTGCTTGAC
GCA_020276665.1_ASM2027666v1	Muntiacus crinifrons	black muntjac	1	1	21470	6937	3319		0		0		Muntiacus_crinifrons_CERVIDAE_CETARTIODACTYLA	1	71854	Mammalia	Artiodactyla	Cervidae	Muntiacus	Muntiacus crinifrons	CM035237.1	246911759	246933228	plus	CM035237.1	246970386	246977322	plus	TTTCTTTTCCTGGACGCGGCTCATGGCCGCGTCCAGGTTTTGCTTTTCACCTTTGAGTCTGTGAGAAAATGAGCAGGAAAAAGCAAAAG	GGCGCTGGTGGTGGCACGCCTGGCACTGCTGGGCCGGGGTTCGAGTCCCTGCAGCGTCCCTGCTTC	TTTTTCTTTTCCTGAGAAAACAAAATCTTTTGTTTTCTCAGGTTTTGCTTTTTTGCCTTTTCTTATCTTAAAAAAAAGCAAAAG	GATGCTGGTGGTTGGCACTCCTGGTTTCCAGGACGGGGTTCAAATCCCTGTGGCATCTTTGCTTGAC
GCA_020311275.1_ASM2031127v1	Eira barbara	Tayra	1	1	18634	6958	3376	2936	0		0		Eira_barbara_MUSTELIDAE_CARNIVORA	1	204263	Mammalia	Carnivora	Mustelidae	Eira	Eira barbara	JAHRIG010000093.1	5621690	5640323	minus	JAHRIG010000093.1	5580039	5586996	minus	GTTTCTTTTACTGGATGCAGCTCATGGCCGCGTCCAGGTTTTGCTTTTCACCTTTGAGTCTGTGAGAAAGCGAGGAGGAAAAAGCAAAAGG	GCGCTGGTGGTGGCACGCCTAGCACGGCTGGGCCAGGGTTCGAGTCCCTGTGGTGCCCCTG	TTTTTCTTTTCCTGAGAAAACAAAACTTTGTTTTCTCAGGTTTTGCTTTTTGGCCTTTGCCTAGCTTTAAAAAAAAAAAGCAAAAG	GATGCTGGTGGTTGGCACTCCTCATTCCCAGGACAGGGTTCAAATCCCTGCAGCGTCTTTGCT
GCA_020387435.1_ASM2038743v1	Microtus richardsoni arvicoloides	water vole	0	1	Nan	6511			Nan	Nan	0		Microtus_richardsoni_CRICETIDAE_RODENTIA	0	111840	Mammalia	Rodentia	Cricetidae	Microtus	Microtus richardsoni	JAEPQW010012402.1				JAEPQW010012402.1	39867	46377	plus			TTTTTCTTTTCCTGAGAAAACAAACTTTTGTTATCTCAGGTTTTGCTTTTTGGCCTTTCCCTAGCTTAAAAAAAAAAAGCAAAAG	GATGCCGGTGGTTGGCACTCCTGGTTTCCAGGACGGGGTTCAAATCCCTGCGGTGTCTTTGCTTG
GCA_020392405.1_ASM2039240v1	Microtus montanus	montane vole	1	0	19350	Nan	3013	2706	2	11848;13542	Nan	Nan	Microtus_montanus_CRICETIDAE_RODENTIA	1	88450	Mammalia	Rodentia	Cricetidae	Microtus	Microtus montanus	JAEPQX010010089.1	623	20168	plus	JAEPQX010010089.1				TTTCTTTTCCTGACCGCGGCTCATGGCCGCGCTCAGGTTTTGCTTTTCACCTTTGTCTGTGAGAACGTGAGCAGAAAAAGCAAAAG	GGCACTGGTGGTGGCACGCCCATGCTTCTGGGCCGGGGTTCGAGTCCCCGCAGTACCCTGCTTCCTTT
GCA_020567905.1_ASM2056790v1	Sus scrofa domesticus	wild boar	1	1	19812	6934	3417		0		0		Sus_scrofa_SUIDAE_CETARTIODACTYLA	0	9823	Mammalia	Artiodactyla	Suidae	Sus	Sus scrofa	CM036053.1	6809577	6829388	minus	CM036053.1	6768256	6775189	minus	TTTCTTTTCCTGGATGCGGCTCATGGCCGCGTTCAGGTTTTGCTTTTCACCTTTGAGTCTGTGAGAAAACGAGCAGGAAAAAGCAAAAG	GACGTTGGTGGTGGCACACCTGGCACTGCTGGGCCGGGGTTCGAGTCCCCGCAGCGTCCCTGCTT	TTTTTCTTTTCCTGAGAAAACAAAATACTTTGTTTTCTCAGGTTTTGCTTTTTGGCCTTTACCTAGCTTTAAAAAAAAAAGCAAAAG	GATGCTGGTGGTTGGCACTCCTGGCTTCCAGGACAGGGTTCAAATCCCTGCGGCGTCTTTGCTTGAC
GCA_020662805.1_ASM2066280v1	Glaucomys volans	southern flying squirrel	1	1	19262	6927	3273		1	7382	0		Glaucomys_volans_SCIURIDAE_RODENTIA	1	64683	Mammalia	Rodentia	Sciuridae	Glaucomys	Glaucomys volans	JAJEJO010048950.1	57546	81805	minus	JAJEJO010048950.1	19702	26628	minus	TTTCTTTTACTGGCCGCGGCTCATGGCCGCGGTCAGGTTTTGCTTTTCACCGATTTCAGTCTGTGAGAAAGTGAGCAGGAAAAAGCAAAAG	GGCGCTGGTGGTGGCATGCCCGCGAGCCGGGCCGGGGTTCGAGTCCCCGCGGCGTCCCTGCTTCCTCC	TTTTTCTTTTCCTGAGAAAACAAAACTTTTGTTTTCTCAGGTTTTGCTTTTTGGCCTTTCCCTAGCTTAAAAAAAAAAAGCAAAAG	GATGCTGGTGGTTGGCACTCCTGGCTTCCAGGACGGGGTTCAAATCCCTGCGGCGTCTTTG
GCA_020740815.1_VCOM_Snig_1.0	Sciurus niger	fox squirrel	1	1	20638	7023	4225		0		0		Sciurus_niger_SCIURIDAE_RODENTIA	1	34861	Mammalia	Rodentia	Sciuridae	Sciurus	Sciurus niger	JAHUXG010003688.1	7264	27901	minus	JAHUXG010005409.1	13320	20342	plus	TTTCTTTTACTGGCCGCGGCTCATGGCCGCGGTCAGGTTTTGCTTTTCACCTTTCAGTCTGTGAGAAAGTGAGCAGGAAAAAGCAAAAG	GGCGCTGGTGGCGGCACGCCCACGAGTGGGCCGGGGTTCGAGTCCCCGCGGCGTCCCTGCTTCCTCC	TTTTTCTTTTCCTGAGAAAACAAAACTTTTGTTTTCTCAGGTTTTGCTTTTTGGCCTTTCCCTAGCTTAAAAAAAAAAAAAGCAAAAG	GATGCTGGTGGTTGGCACTCCTGGCTTCCAGGACGGGGTTCAAATCCCTGCGGCGTCTTTG
GCA_020826845.1_mDicBic1.mat.cur	Diceros bicornis minor	black rhinoceros	1	1	22564	7170	3576	3747	0		0		Diceros_bicornis_RHINOCEROTIDAE_PERISSODACTYLA	0	9805	Mammalia	Perissodactyla	Rhinocerotidae	Diceros	Diceros bicornis	CM036976.1	7757279	7779842	minus	CM036976.1	7704813	7711982	minus	TTTCTTTTACTGGATGCGGCTCATGGCCGCGTCCAGGTTTTGCTTTTCACCTTTGAGTCTGCGAGAAAAGGAGAAGGAAAAAGCAAAAG	GGCGCTGGTGGCGGCACGCCTAGCACTGCTGGGCCGGGGTTCAAGTCCCCGCAGTGTCCCTGCTTC	TTTTTCTTTTCCTGAGAAAACAAAATCTTTTTGTTTTCTCAGGTTTTGCTTTTTAGCCTTTTCCTAGCTTAAAAAAAAAAGCAAAAG	GATGCTAGTGGTTGGCACTCCTGGTTTCCAGGACAGGGTTCAAATCCCTGTGGCGTCTTTG
GCA_020854095.1_UniMelb_DasViv_v1.0	Dasyurus viverrinus	eastern quoll	1	1	31228	8503	3104	2598	0		0		Dasyurus_viverrinus_DASYURIDAE_DASYUROMORPHIA	1	9279	Mammalia	Dasyuromorphia	Dasyuridae	Dasyurus	Dasyurus viverrinus	CM037002.1	247293887	247325114	plus	CM037002.1	247359498	247368000	plus	TTTCTTTTCCTGAGGCTGCTTTGCAGCCTCAGGTTTTGCTTTTCACCCTTAAAATGTGTGTGTGAGAGAAGGTGCCAAAAAGCAAAAG	GGTACTGGTGGTGGCGCGCCCAGTGGGCCGGGGTTCGAGTCCCCGCGGTGCCTCTGCTGCT	TTTTTCTTTTCCTGAGAAAACAGACTTGTTTCCTCAGGTTTTGCTTTTTCACCTTTTCCATTTAAAAAAAAAAGCAAAAG	GATGCTGGTGGTTGGCACTCCTGGTCTCCGGGATGGGGTTCGAGTCCCTACGGTGTCTTTGCTTTCTT
GCA_020976825.1_BYU_Ohem_2021	Odocoileus hemionus	mule deer	1	1	20565	6948	3147		0		0		Odocoileus_hemionus_CERVIDAE_CETARTIODACTYLA	1	9872	Mammalia	Artiodactyla	Cervidae	Odocoileus	Odocoileus hemionus	CM037448.1	7220282	7240846	minus	CM037448.1	7176822	7183769	minus	TTTCTTTTCCTGGACGCAGCATGGCCGCGTCCAGGTTTTGCTTTTCACCTTTGAGTCTGTGAGAAAATGAGCAGGAAAAAGCAAAAG	GGCGCTGGTGGTGGCACGCCTGGCACTGCTGGGCCAGGGTTCGAGTCCCTGCAGTGTTCCTGCTTC	TTTTTCTTTTCCTGAGAAAACAAAATCTTTTTTTGTTTTCTCAGGTTTTGCTTTTTTGCCTTTTCTTATCTTAAAAAAAAAAAGCAAAAG	GATGCTGGTGGTTGGCACTCCTGGTTTCCAGGACGGGGTTCAAATCCCTGTGGCATCTTTGCTTGAC
GCA_021018665.1_miluL	Elaphurus davidianus	Pere David's deer	1	1	21535	6971	3304		2	3310;12760	0		Elaphurus_davidianus_CERVIDAE_CETARTIODACTYLA	1	43332	Mammalia	Artiodactyla	Cervidae	Elaphurus	Elaphurus davidianus	JAJIZU010003327.1	1078256	1100248	plus	JAJIZU010003327.1	1137214	1144184	plus	TTTCTTTTCCTGGACGCGGCTCATGGCTGCGTCCAGGTTTTGCTTTTCACCTTTGAGTCTGTGACAAAGTGAGCAGGAAAAAGCAAAAG	GGCGCTGGTGGTGGCACGCCTGGCACTGCTGGGCCGGGGTTCGAGTCCCTGCAGCGTCCCTGCTTC	TTTTTCTTTTCCTGAGAAAACAAAATCTTTTTTGTTTTCTCAGGTTTTGCTTTTTTGCCTTTTCTTATCTTAAAAAAAAAAGCAAAAG	GATGCTGGTGGTTGGCACTCCTGGTTTCCAGGACGGGGTTCAAATCCCTGTGGCATCTTTGCTTGAC
GCA_021130815.1_PanTigT.MC.v3	Panthera tigris tigris	tiger	1	1	19242	7163	3477	3669	0		0		Panthera_tigris_FELIDAE_CARNIVORA	0	9694	Mammalia	Carnivora	Felidae	Panthera	Panthera tigris	CM037657.1	106852906	106872147	plus	CM037657.1	106915778	106922940	plus	GTTTCTTTTACTGGACGCGGCCCATGGCCGCGTTCAGGTTTTGCTTTTCACCTTTGAGTCTGTGAGAAAACAAGCAGGAAAAAGCAAAAGG	GCGCTGGTGGTGGCACGCCCGGTGCTGCTGGGCCAGGGTTCGAGTCCCTGTGGCGTCTCTG	TTTTTCTTTTCCTGAGAAAACAACTTTTGTTTTCTCAGGTTTTGCTTTTTGGCCTTTTCCTAGCTTAAAAAAAAAAAGCAAAAG	GATGCTGGTGGTTGGCACTCCTGGTTTCCAGGACAGGGTTCAAATCCCTGCGGCGTCTTTGCT
GCA_021131075.1_PanTigT.SI.v4	Panthera tigris tigris	tiger	1	1	19186	7162	3469	3661	0		1	4606	Panthera_tigris_FELIDAE_CARNIVORA	0	9694	Mammalia	Carnivora	Felidae	Panthera	Panthera tigris	CM037676.1	107579048	107598233	plus	CM037676.1	107642767	107649939	plus	GTTTCTTTTACTGGATGCGGCCCATGGCCGCGTTCAGGTTTTGCTTTTCACCTTTGAGTCTGTGAGAAAACAAGCAGGAAAAAGCAAAAGG	GCGCTGGTGGTGGCACGCCCGGTGCTGCTGGGCCAGGGTTCGAGTCCCTGTGGCGTCTCTG	TTTTTCTTTTCCTGAGAAAACAACTTTTGTTTTCTCAGGTTTTGCTTTTTGGCCTTTTCCTAGCTTAAAAAAAAAAAAAG	GATGCTGGTGGTTGGCACTCCTGGTTTCCAGGACAGGGTTCAAATCCCTGCGGCGTCTTTGCT
GCA_021188215.1_Marc_1.0	Macaca arctoides	stump-tailed macaque	1	1	25514	7085	3656	4047	1	20396	0		Macaca_arctoides_CERCOPITHECIDAE_PRIMATES	1	9540	Mammalia	Primates	Cercopithecidae	Macaca	Macaca arctoides	JAJNBW010002112.1	1531397	1557418	minus	JAJNBW010002112.1	1477421	1484505	minus	TTTCTTTTACTGAGTGTGGCCCATGGCCGCACTCAGGTTTTGCTTTTCACCTTCTGATCTGTGAAAGAGTGAGCAGGAAAAAGCAAAAG	GGCACTGGTGGTGGCACGTCCAGCACGGCTGGGCCGGGGTTCGAGTCCCCGCAGTGTCTCTG	TTTTTCTTTTCCTGAGAAAACAACACGTTTTGTTTTCTCAGGTTTTGCTTTTTGGCCTTTTTCTAGCTTTAAAAAAAAAAAAGCAAAAG	GATGCTGGTGGTTGGCACTCCTGGTTTCCAGGACGGGGTTCAAATCCCTGCGGCATCTTTGCTTTGACTAC
GCA_021234165.1_CSHL_Meso_final	Pteronotus parnellii mesoamericanus	Parnell's mustached bat	1	0	21571	Nan	3515		0		Nan	Nan	Pteronotus_parnellii_MORMOOPIDAE_CHIROPTERA	1	59476	Mammalia	Chiroptera	Mormoopidae	Pteronotus	Pteronotus parnellii	JAIWKQ010000111.1	4941824	4963394	minus	JAIWKQ010000111.1				TTTCTTTTACTGAACGCGGCTCATGGCCGCGTTCAGGTTTTGCTTTTCACCTTTGAATCTGTGAGAAAATGAGCAGGAAAAAGCAAAAG	GGCGCTGGTGGTGGCACACCCAGCACTGCTGGGTCAGGGTTCGAGCCCCTGCAGTGTCCCTGC
GCA_021442165.1_CerSimCot1.0	Ceratotherium simum cottoni	white rhinoceros	1	1	22551	6615	3559	3730	0		0		Ceratotherium_simum_RHINOCEROTIDAE_PERISSODACTYLA	0	9807	Mammalia	Perissodactyla	Rhinocerotidae	Ceratotherium	Ceratotherium simum	CM038183.1	26541293	26563843	plus	CM038183.1	26609450	26616064	plus	TTTCTTTTACTGGATGCGGCTCATGGCCGCGTCCAGGTTTTGCTTTTCACCTTTGAGTCTGTGAGAAAAGGAGAAGGAAAAAGCAAAAG	GGCGCTGGTGGCGGCACGCCTAGCACTGCTGGGCCGGGGTTCAAGTCCCCGCAGTGTCCCTGCTTC	TTTTTCTTTTCCTGAGAAAACAAAATCTTGTTTTCTCAGGTTTTGCTTTTTAGCCTTTTCCTAGCTTAAAAAAAAAAGCAAAAG	GATGCTAGTGATTGGCACTCCTGGTTTCCAGGACAGGGTTCAAATCCCTGTGGCGTCTTTG
GCA_021462335.1_ASM2146233v1	Ovibos moschatus	muskox	1	1	21060	6953	3315	2876	0		0		Ovibos_moschatus_BOVIDAE_CETARTIODACTYLA	1	37176	Mammalia	Artiodactyla	Bovidae	Ovibos	Ovibos moschatus	JAJUWZ010000030.1	42819886	42840945	plus	JAJUWZ010000030.1	42878168	42885120	plus	TTTCTTTTCCTGGATGCGGCTCATGGCCGCATCCAGGTTTTGCTTTTCACCTTTGAGTCTGTGAGAAAATGAGCAGGAAAAAGCAAAAG	GGCGCTGGTGGTGGCACGCCTGGCACTGCTGGGCTGGGGTTCGAGTCCCTGCAGCGTCCCTGCTTC	TTTTTCTTTTCCTGAGAAAACAAAATCTTTTTTGTTTTCTCAGGTTTTGCTTTTTTGCCTTTTCTTATCTTAAAAAAAAAAGCAAAAG	GATGCTGGTGGTTGGCACTCCTGGTTTCCAGGACGGGGTTCGAATCCCTGTGGCGTCTTTGCTTGAC
GCA_021464545.1_ASM2146454v1	Hipposideros pendleburyi	Pendlebury's leaf-nosed bat	1	1	22372	6947	3570		0		0		Hipposideros_pendelburyi_HIPPOSIDERIDAE_CHIROPTERA	1	867831	Mammalia	Chiroptera	Hipposideridae	Hipposideros	Hipposideros pendleburyi	JAHQIX010000095.1	1532252	1554623	plus	JAHQIX010000095.1	1590295	1597241	plus	TTTCTTTTACTGAAGGCGGCTCATGGCCGCGTTCAGGTTTTGCTTTTCACCTTTGAGTCTGTGAAAAAATGAGCAGGAAAAAAGCAAAAG	GGCGCTGGTGGTGGCACACCCAGCACTGCTGGGCCAGGGTTCGAGTCCCTGTGGCGTCCCCGC	TTTTTCTTTTCCTGAGAAAACAAAACCTTTTGTTTTCTCAGGTTTTGCTTTTTGGCCTTTTCCTAGCTTCTTAAAAAAAAGCAAAAG	GATGCTGGTGGTTGGCACTCCTGGTTTCCAGGACAGGGTTCAAGTCCCTGTGGCGTCTTTGCT
GCA_021498465.1_ASM2149846v1	Hylobates pileatus	pileated gibbon	1	1	24999	7084	3684	4073	0		0		Hylobates_pileatus_HYLOBATIDAE_PRIMATES	1	9589	Mammalia	Primates	Hylobatidae	Hylobates	Hylobates pileatus	CM038520.1	77956980	77981978	minus	CM038520.1	77862473	77869556	minus	TTTCTTTTACTGAGTGCGGCCATGGGCCGCACTCAGGTTTTGCTTTTCACCTTCCAATCTGTGAGTGAGTGAGCAGGAAAAAGCAAAAG	GGCACTGGTGGTGGCACGTCCAGCCACGGCTGGGCCGGGGTTCGAGTCCCTGCAGTGTTGCTG	TTTTTCTTTTCCTGAGAAAACAACACGTTTTGTTTTCTCAGGTTTTGCTTTTTGGCCTTTTTCTAGCTTTAAAAAAAAAAAAAGCAAAAG	GATGCTGGTGGTTGGCACTCCTGGTTTCCAGGACGGGGTTCAAATCCCTGCGGCGTCTTTGCCTGACTAC
GCA_021498475.1_ASM2149847v1	Saguinus midas	Midas tamarin	1	1	23172	7075	3635	4032	0		0		Saguinus_midas_CALLITRICHIDAE_PRIMATES	1	30586	Mammalia	Primates	Cebidae	Saguinus	Saguinus midas	CM038404.1	110454550	110477721	plus	CM038404.1	110526564	110535264	plus	TTTCTTTTACTGAGTGTGCCCATGGCCACACTCAGGTTTTGCTTTTCACCTTTCAATCTGTGAAACAGTGAGCAGGAAAAAGCAAAAG	GGCGCTGGTGGTGGCACGTCCAGCACTGCTGGGCCGGGGTTCGAGTCCCTGCAGTGTCGCTG	TTTTTCTTTTCCTGAGAAAACAACAAGTTTTGTTTTCTCAGGTTTTGCTTTTTGGCCTTTACTTAGCTTTTTTTAAAAAAAAAGCAAAAG	GATGCTGGTAGTTGGTACTCCTGGTTTCCAGGACGGGGTTCAAATCCCTGCGGCATCTTTGCTGGACTAC
GCA_021613505.1_UCLA_HA_Equagga_1.0	Equus quagga	plains zebra	1	1	21649	7135	3546	3176	1	4330	0		Equus_quagga_EQUIDAE_PERISSODACTYLA	1	89248	Mammalia	Perissodactyla	Equidae	Equus	Equus quagga	CM038745.1	6817904	6839560	minus	CM038745.1	6774501	6781635	minus	TTTCTTTTACTGGATGCGGCTCATGGCCGCATCCAGGTTTTGCTTTTCACCTTTGAGTCTGTGAGAAAAGGAGCAGGAAAAAGCAAAAG	GGCGCTGGTGGCAGCACACCCAGCACTGCTGGGCCGGGGTTCAAGTCCCCGTGGCGTCCCTGCTTC	TTTTTCTTTTCCTGAGAAAACAAAATCTTTTGTTTTCTCAGGTTTTGCTTTTTGGCCTTTTCCTAGCTTAAAAAAAAAAAGCAAAAG	GATGCTGGTGGTTGGCACTCCTGGTTTCCAGGACGGGGTTCGAATCCCTGCGGCGTCTGTG
GCA_021653895.1_UFL_Mnatal_1.0	Mastomys natalensis	Natal multimammate rat	1	1	21578	6502	3337	3067	0		0		Mastomys_natalensis_MURIDAE_RODENTIA	1	10112	Mammalia	Rodentia	Muridae	Mastomys	Mastomys natalensis	JAJTUV010000528.1	363220	384797	plus	JAJTUV010000528.1	407297	413798	plus	TTTCTTTTCCTGACCGCGGCTCATGGCCGCGCTCAGGTTTTGCTTTTCACCTTTGTCTATGAGAACGTGAACAGGAAAAAAAGCAAAAG	GGTACTGGTGGTGGCACGCCCATGCTCTGGGCCTCTGGCCGGGGTTCGAGTCCCCGCAGTACCCTGCTTCCTTC	TTTTTCTTTTCCTGAGAAAACAAAGTTTGTTTTCTCAGGTTTTGCTTTTTGGCCTTTCCCTAGCTTTAAAAAAAAAAAAAGCAAAAG	GATGCTGGTGGTTGGCACTCCTGGTTTCCAGGACGGGGTTCAAGTCCCTGCGGTGTCTTTG
GCA_022079265.1_mLynRuf1.p	Lynx rufus	bobcat	1	1	19532	7157	3484	3679	0		0		Lynx_rufus_FELIDAE_CARNIVORA	1	61384	Mammalia	Carnivora	Felidae	Lynx	Lynx rufus	JAJSDN010000009.1	108942740	108962271	plus	JAJSDN010000009.1	109006771	109013927	plus	GTTTCTTTTACTGGACGCGGCCCATGGCCGCGTTCAGGTTTTGCTTTTCACCTTTGAGTCTGTGAGAAAACAAGCAGGAAAAAGCAAAAGG	GCGCTGGTGGTGGCACGCCCGGTGCTGCTGGGCCAGGGTTCGAGTCCCTGTGGCGTCTCTG	TTTTTCTTTTCCTGAGAAAACAAGTTTTGTTTTCTCAGGTTTTGCTTTTTGGCCTTTTCCTAGCTTAAAAAAAAAAAAGCAAAAG	GATGCTGGTGGTTGGCACTCCTGGTTTCCAGGACAGGGTTCAAATCCCTGCGGCGTCTTTGCT
GCA_022355385.1_MUSNIG.SB6536	Mustela nigripes	black-footed ferret	1	1	18441	6899	3372	2930	0		0		Mustela_nigripes_MUSTELIDAE_CARNIVORA	1	77151	Mammalia	Carnivora	Mustelidae	Mustela	Mustela nigripes	CM039286.1	6642240	6660680	minus	CM039286.1	6595229	6602127	minus	GTTTCTTTTACTGGATGCGGCTCATGGCCGCGTCCAGGTTTTGCTTTTCACCTTTGAGTCTGTGAGAAAGCAAGGAGGAAAAAGCAAAAGG	GCGCTGGTGGCGGCACGCCTAGCCCCGCTGGGCCAGGGTTCGAGTCCCTGCGGCGCCCTTG	TTTTTCTTTTCCTGAGAAAACAAAATTTTGTTTTCTCAGGTTTTGCTTTTTGGCCTTTTCTTAGCTTTAAAAAAAAAAAGCAAAAG	GATGCTGGTGGTTGGCACTCCTGATTCCCAGGACGGGGTTCAAATCCCTGCGGTGTCTTTGCT
GCA_022376915.1_ASM2237691v1	Moschus berezovskii	Chinese forest musk deer	1	1	20356	6944	3336		0		0		Moschus_berezovskii_MOSCHIDAE_CETARTIODACTYLA	1	68408	Mammalia	Artiodactyla	Moschidae	Moschus	Moschus berezovskii	JAIOJW010000556.1	7343578	7363933	minus	JAIOJW010000556.1	7299638	7306581	minus	TTTCTTTTCCTGGATGCGGCTCATGGCCGCGTCCAGGTTTTGCTTTTCACCTTTGAGTCTGTGAGAAAATGAGCAGGAAAAAGCAAAAG	GGCGCTGGTGGTGGCACGCCTGGCACTGCTGGGCTGGGGTTCGAGTCCCTGCAGCGTCCCTGCTTC	TTTTTCTTTTCCTGAGAAAACAAAAGATTTTGTTTTCTCAGGTTTTGCTTTTTTGCCTTTTCTTACCTTAAAAAAAAAAAAAGCAAAAG	GATGCTGGTGGTTGGCACTCCTGGTTTCCAGGACGGGGTTCAAATCCCTGTGGCGTCTTTGCTTGAC
GCA_022376925.1_ASM2237692v1	Tragulus kanchil	Nan	1	0	20492	11250	4263		0		0		Tragulus_kanchil_TRAGULIDAE_CETARTIODACTYLA	1	1088131	Mammalia	Artiodactyla	Tragulidae	Tragulus	Tragulus kanchil	JAIOJX010000006.1	8163868	8184359	minus	JAIOJX010000006.1				TTTCTTTTCCTGGACGCGACTCGTGGCCGCGTCCAGGTTTTGCTTTTCACCTTCAAGTCTGTGAGAAAAGGAACAGGAAAAAGCAAAAG	GGCGCTGGTGGTGGCACGCCTGGCACTGCTGGGCCAGGGTTCGAGTCCCTGCTGTGTCCCTGCTTC	TTTTTCTTTTCCTGAGAAAACAAACGATTTTGTTTTCTCAGGTTTTGCTTTTTGGCCTTTTCTTAGCTTCTAAAAAAAAAAAGCAAAAGATGCTGGTGGTTGGCACTCCTGGTTTCCAGGACGGGGTTCAAATCCCTGTGGCGTCTTTGCTTGACTTGGATTTCTGCCTTCAGCACTCAGGACGTTTTCCTCATCTTTTAGGTGCTAGGTCCATGGGAACCTGATGTAACTGCTTTGTAATTTTCAGGTATTCCTCACATATCTAGTGTTGGGAAAAGACTCACTGTTTTGAAAAACTATACATTTTAATAAAGATTGTTGAAAAACTTTCCATTGGTGTGATTCATTTATGTCTAAATGAAACTTCTGTCCATTTAGAACATGGGCGTTGTGGGCGTT…	GATGCTGGTGGTTGGCACTCCTGGTTTCCAGGACGGGGTTCAAATCCCTGTGGCGTCTTTGCTTGAC
GCA_022457185.1_ASM2245718v1	Rangifer tarandus	reindeer	1	1	22563	6988	3100		1	1808	0		Rangifer_tarandus_CERVIDAE_CETARTIODACTYLA	1	9870	Mammalia	Artiodactyla	Cervidae	Rangifer	Rangifer tarandus	JAJJMQ010039974.1	1678635	1701469	minus	JAJJMQ010039974.1	1632404	1639391	minus	TTTCTTTTCCTGGACGCGGCCGGGCCGCGTCCAGGTTTTGCTTTTCACCTTTGAGTCTGTGAGAAAATGAGCAGGAAAAAGCAAAAG	GGCGCTGGTGGTGGCACGCCTGGCACTGCTGGGCCGGGGTTCGAGTCCCTGCAGCGTCCCTGCTTC	TTTTTCTTTTCCTGAGAAAACAAAATCTTTTTGTTTTCTCAGGTTTTGCTTTTTCGCCTTTTCTTATCTTAAAAAAAAAAAAGCAAAAG	GATGCTGGTGGTTGGCACTCCTGGTTTCCAGGATGGGGTTCAAATCCCTGTGGCATCTTTGCTTGAC
GCA_022837055.1_UM_Priviv_1.0	Prionailurus viverrinus	fishing cat	1	1	19462	7176	3467	3662	0		0		Prionailurus_viverrinus_FELIDAE_CARNIVORA	1	61388	Mammalia	Carnivora	Felidae	Prionailurus	Prionailurus viverrinus	CM040865.1	107806800	107826261	minus	CM040865.1	107754567	107761742	minus	GTTTCTTTTACTGGACGCGGCCCATGGCCGCCTTCAGGTTTTGCTTTTCACCTTTGAGTCTGTGAGAAAACAAGCAGGAAAAAGCAAAAGG	GCGCTGGTGGTGGCACGCCCGGTGCTGCTGGGCCAGGGTTCGAGTCCCTGTGGCGTCTCTG	TTTTTCTTTTCCTGAGAAAACAAGTTTTGTTTTCTCAGGTTTTGCTTTTTGGCCTTTTCCTAGCTTAAAAAAAAAAAAAGCAAAAG	GATGCTGGTGGTTGGCACTCCTGGTTTCCAGGACGGGGTTCAAATCCCTGCGGCGTCTTTGCT
GCA_023065765.1_ASM2306576v1	Hexaprotodon liberiensis	pygmy hippopotamus	1	1	21272	7048	3372		0		0		Choeropsis_liberiensis_HIPPOPOTAMIDAE_CETARTIODACTYLA	1	56798	Mammalia	Artiodactyla	Hippopotamidae	Hexaprotodon	Hexaprotodon liberiensis	CM041151.1	73549712	73570983	minus	CM041151.1	73503144	73510191	minus	TTTCTTTTCCTGGATGCGGCTCATGGCCGCATTCAGGTTTTGCTTTTCACCTTTGAGTCTGTGAGAAAATGAGCAGGAAAAAGCAAAAG	GATGCTGGTGGTGGCACGCCTGGCACTGCTGGGCCAGGGTTCAAGTCCCTGCAGCATCCCTGCTTC	TTTTTCTTTTCCTGAGAAAACAAAATCTTTTTGTTTTGTTTTCTCAGGTTTTGCTTTTTGGCCTTTCCTAGCTTTAAAAAAAAAAAAGCAAAAG	GATGCTGGTGGTTGGCACTCCTGGTTTCCAGGACAGGGTTCAAATCCCTGTGGCGTCTTTGCTTGAC
GCA_023065835.1_ASM2306583v1	Hippopotamus amphibius	hippopotamus	1	1	20925	7061	3377		0		0		Hippopotamus_amphibius_HIPPOPOTAMIDAE_CETARTIODACTYLA	1	9833	Mammalia	Artiodactyla	Hippopotamidae	Hippopotamus	Hippopotamus amphibius	CM041169.1	71895513	71916437	plus	CM041169.1	71955815	71962875	plus	TTTCTTTTCCTGGATGCGGCTCATGGCCGCATTCAGGTTTTGCTTTTCACCTTTGAGTCTGTGAGAAAATGAGCAGGAAAAAGCAAAAG	GATGCTGGTGGTGGCACGCCTGGCACTGCTGGGCCAGGGTTCGAGTCCCTGCAGCATCCCTGCTTC	TTTTTCTTTTCCTGAGAAAACAAAATCTTTTTGTTTTGTTTTCTCAGGTTTTGCTTTTTGGCCTTTCCTAGCTTTAAAAAAAAAAAAAGCAAAAG	GATGCTGGTGGTTGGCACTCCTGGTTTCCAGGACGGGGTTCAAATCCCTGTGGCGTCTTTGCTTGAC
GCA_023091745.2_Takin1.1	Budorcas taxicolor	takin	1	1	21110	6969	3328	2887	0		0		Budorcas_taxicolor_BOVIDAE_CETARTIODACTYLA	1	37181	Mammalia	Artiodactyla	Bovidae	Budorcas	Budorcas taxicolor	CM041253.1	44361744	44382853	plus	CM041253.1	44419953	44426921	plus	TTTCTTTTCCTGGATGCGGCTCATGGCCGCATCCAGGTTTTGCTTTTCACCTTTGAGTCTGTGAGAAAATGAGCAGGAAAAAGCAAAAG	GGCGCTGGTGGTGGCACGCCTGGCACTGCTGGGCTGGGGTTCGAGTCCCTGCAGCGTCCCTGCTTC	TTTTTCTTTTCCTGAGAAAACAAAATCTTTTTTGTTTTCTCAGGTTTTGCTTTTTTGCCTTTTCTTATCTTAAAAAAAAAAAGCAAAAG	GATGCTGGTGGTTGGCACTCCTGGTTTCCAGGACGGGGTTCGAATCCCTGTGGCGTCTTTGCTTGAC
GCA_023101885.1_KIZ_TCIN_v1.0	Typhlomys cinereus	Soft-furred tree mouse	1	1	19766	6628	3510		0		0		Typhlomys_cinereus_PLATACANTHOMYIDAE_RODENTIA	1	687455	Mammalia	Rodentia	Platacanthomyidae	Typhlomys	Typhlomys cinereus	JALPQD010000023.1	4612668	4632433	plus	JALPQD010000023.1	4654803	4661430	plus	TTTCTTTTCCTGAGCGCGGCTGAAAGCCGCACTCAGGTTTTGCTTTTCACCTCTCAGTCTGTGACAACTCGAGCAGCAAAAAGCAAAAG	GGTGCTGGTGGTGGCACGCCCACATCGCTGGGTCGGGGTTCGAGTCCCCGCAGCACCATGCTTCCTGC	TTTTTCTTTTCCTGAGAAAACAATTTTGTTTTCTCAGGTTTTGCTTTTTGGCCTTTCCCTAGTTTAAAAAAAAAAAGCAAAAG	GATGCTGGTGGTTGGCACTCCTGGTTCCCAGGACGGGGTTCAAATCCCTGCGGTGTCTTTG
GCA_023159085.1_UWYO_SpInte_0.1	Spilogale interrupta	plains spotted skunk	1	1	18172	6987	3396	2986	0		0		Spilogale_putorius_MEPHITIDAE_CARNIVORA	1	2340998	Mammalia	Carnivora	Mephitidae	Spilogale	Spilogale interrupta	JAKZGT010000597.1	6664578	6682749	minus	JAKZGT010000597.1	6620755	6627741	minus	GTTTCTTTTACTGGATGCGGCTCATGGCCGCATTCAGGTTTTGCTTTTCACCTTTTGAGTGTGAGAAAACAAGGAGGAAAAAGCAAAAGG	GCGCTGGTGGTGGCACACCTAGCACTGCTGGGCCAGGGTTCGAGTCCCTGTGGCGTCCCTG	TTTTTCTTTTCCTGAGAAAACAAAAATTTGTTTTCTCAGGTTTTGCTTTTTGGCCTTTTCCTAGCTTAAAAAAAAAGCAAAAG	GATGCTGGTGGTTGGCACTCCTGATTTCCAGGACAGGGTTCAAATCCCTGCGGCGTCTTTGCT
GCA_023170115.1_Speothos_venaticus_v01	Speothos venaticus	bush dog	1	1	18750	7009	3555		2	9888;15248	0		Speothos_venaticus_CANIDAE_CARNIVORA	1	68741	Mammalia	Carnivora	Canidae	Speothos	Speothos venaticus	BLYH01036684.1	49914	68694	plus	BLYH01046262.1	86713	93721	plus	GTTTCTTTTACTGGATGAGGCTCATGGCCACATTCAGGTTTTGCTTTTCACCTTTGAGTCTGTGCGAAAACAAGGAGGAAAAAGCAAAAGA	ACGCTGGTGGTGGCACGCCCAGCACTGCTGGGCCAGGGTTCAAGTCCCTGTGGCGTCCCTG	TTTTTCTTTTCCTGAGAAAACAAATTTTTGTTTTCTCAGGTTTTGCTTTTTAGCCTTTTCCTAGCTTAAAAAAAAAAGCAAAAG	GATGCTGGTGGTTGGCACTCCTGGATTTCCAGGACAGGGTTCAAATCCTTGCAGTGTCTTTGCT
GCA_023338255.1_SBiKF_Bphy_ph2	Balaenoptera physalus	Fin whale	1	1	21646	6982	3440		0		0		Balaenoptera_physalus_BALAENOPTERIDAE_CETARTIODACTYLA	1	9770	Mammalia	Artiodactyla	Balaenopteridae	Balaenoptera	Balaenoptera physalus	JAHXJN010000025.1	6379584	6401229	minus	JAHXJN010000025.1	6341811	6348792	minus	TTTTTTTTCCTGGACGCGCTGGTGGCTGCGTCCAGGTTTTGCTTTTCACCTTTGAGTCTGTGAGAAAATGAGCAGGAAAAAAGCAAAAG	GGCGCTGGTGGTGGCACGCCTGGTACTGCTGGGCCAGGGTTCAAGTCCCTGCGGTGTCCCTGCTTC	TTTTTCTTTTCCTGAGAAAACAAAAGGTTTTGTTTTCTCAGGTTTTGCTTTTTGGCCTTTTCCTAGCTTTTTTAAAAAAAAAGCAAAAG	GATGCTGGTGGTTGGCACTCCTGGTTTCCAGGACGGGGTTCAAATCCCTGTGGCGTCTTTGCTTGAC
GCA_023548195.1_mBetpen1.pri.20210916	Bettongia penicillata ogilbyi	woylie	1	1	30754	8303	3543	2953	0		0		Bettongia_penicillata_POTOROIDAE_DIPROTODONTIA	1	69259	Mammalia	Diprotodontia	Potoroidae	Bettongia	Bettongia penicillata	JAJHZJ010000590.1	7204209	7234962	plus	JAJHZJ010000590.1	7266715	7275017	plus	TTTCTTTTACTGAGGCTGCCCTGCAGCCTCAGGTTTTGCTTTTCACCCTTAACTTTGTGAAAGAAAGAGCGCCAAAAAGCAAAAG	GGCACTGGCGGTGGCGCGCCCAGTGGGCCGGGGTTCGAGTCCCCGTGGTGTCTCTGCT	TTTTTCTTTTCCTGAGAAAACATGCTTGTTTCCTCAGGTTTTGCTTTTTCACCTTTTCTATTAAAAAAAAAGCAAAAG	GATACTGGTGGTTGGCACTCCTGGGCTCCAGGACGGGGTTCAAATCCCTGCGGTATCTTTGCTTTCTC
GCA_023701675.1_CAU_F1_maternal_1.0	Ovis ammon polii x Ovis aries	Nan	1	0	21179	Nan	3335	2894	0		Nan	Nan	Ovis_ammon_BOVIDAE_CETARTIODACTYLA	0	2918886	Mammalia	Artiodactyla	Bovidae	Ovis	Ovis ammon polii x Ovis aries	CM043046.1	51143504	51164682	plus	CM043046.1				TTTCTTTTCCTGGATGCGGCTCATGGCCGCATCCAGGTTTTGCTTTTCACCTTTAAGTCTGTGAGAAAATGAGCAGGAAAAAGCAAAAG	GGCGCTGGTGGTGGCACGCCTGGCACTGCTGGGCTGGGGTTCGAGTCCCTGCAGCGTCCCTGCTTC
GCA_023721935.1_Puncia_PCG_1.0	Panthera uncia	snow leopard	1	1	19172	7166	3455	3638	0		0		Panthera_uncia_FELIDAE_CARNIVORA	1	29064	Mammalia	Carnivora	Felidae	Panthera	Panthera uncia	CM043154.1	5966515	5985686	minus	CM043154.1	5915355	5922520	minus	GTTTCTTTTACTGGACGCGGCCCATGGCCGCGTTCAGGTTTTGCTTTTCACCTTTGAGTCTGTGAGAAAACAAGCAGGAAAAAGCAAAAGG	GCGCTGGTGGTGGCACGCCCGGTGCTGCTGGGCCAGGGTTCGAGTCCCTGTGGCGTCTCTG	TTTTTCTTTTCCTGAGAAAACAACTTTTGTTTTCTCAGGTTTTGCTTTTTGGCCTTTTCCTAGCTTAAAAAAAAAAGCAAAAG	GATGCTGGTGGTTGGCACTCCTGGTTTCCAGGACAGGGTTCAAATCCCTGCGGCGTCTTTGCT
GCA_023748175.1_ASM2374817v1	Hoolock leuconedys	eastern hoolock gibbon	1	1	23526	7078	3671	4060	0		0		Hoolock_leuconedys_HYLOBATIDAE_PRIMATES	1	593543	Mammalia	Primates	Hylobatidae	Hoolock	Hoolock leuconedys	JAKGGE010002348.1	1066179	1089704	plus	JAKGGE010002348.1	1158667	1165744	plus	TTTCTTTTACTGAGTGCGGCCATGGGCCGCACTCAGGTTTTGCTTTTCACCTTCCGATCTGTGAAAGAGTGAGCAGGAAAAAGCAAAAG	GGCGCTGGTGGTGGCACGTCCAGCCACGGCTGGGCCGGGGTTCGAGTCCCTGCAGTGTTGCTG	TTTTTCTTTTCCTGAGAAAACAACACGTTTTGTTTTCTCAGGTTTTGCTTTTTGGCCTTTTTGTAGCTTTAAAAAAAAAAAGCAAAAG	GATGCTGGTGGTTGGCACTCCTGGTTTCCAGGACGGGGTTCAAATCCCTGCGGCGTCTTTGCCTGACTAC
GCA_023762245.1_ASM2376224v1	Trachypithecus phayrei crepuscula	Phayre's leaf monkey	1	1	23553	7059	3664		0		0		Trachypithecus_phayrei_CERCOPITHECIDAE_PRIMATES	1	61618	Mammalia	Primates	Cercopithecidae	Trachypithecus	Trachypithecus phayrei	JAKFHC010000480.1	1285123	1308675	plus	JAKFHC010000480.1	1361792	1368850	plus	TTTCTTTTACTGAGTGCGGCCCATGGCCGCACTCAGGTTTTGCTTTTCACCTTCTGATCTGTGAAAGAGTGAGCAGGAAAAAGCAAAAG	GGCACTGGTGGGGGCACGTCCAGCACAGCTGGGCCGGGGTTCGAGTCCCCGCAGTGTCGCTG	TTTTTCTTTTCCTGAGAAAACAACACGTTTTGTTTTCTCAGGTTTTGCTTTTTGGCCTTTTTCTAGCTTTAAAAAAAAAAGCAAAAG	GATGCTGGTGGTTGGCACTCCTGGTTTCCAGGACGGGGTTCAAATCCCTGCGGCATCTTTGCTTTGACTAC
GCA_023764695.1_ASM2376469v1	Pygathrix nigripes	Black-shanked douc langur	0	1	Nan	7084			Nan	Nan	0		Pygathrix_nigripes_CERCOPITHECIDAE_PRIMATES	1	310352	Mammalia	Primates	Cercopithecidae	Pygathrix	Pygathrix nigripes	JAKFHG010002166.1				JAKFHG010002166.1	51785164	51792247	plus			TTTTTCTTTTCCTGAGAAAACAACACGTTTTGTTTTCTCAGGTTTTGCTTTTTGGCCTTTTTCTAGCTTAAAAAAAAAAAAAGCAAAAG	GATGCTGGTGGTTGGCACTCCTGGTTTCCAGGACGGGGTTCAAATCCCTGCGGCATCTTTGCTTTGACTAC
GCA_023764705.1_ASM2376470v1	Rhinopithecus strykeri	Myanmar snub-nosed monkey	1	1	24865	7141	3667	4058	0		0		Rhinopithecus_strykeri_CERCOPITHECIDAE_PRIMATES	1	1194336	Mammalia	Primates	Cercopithecidae	Rhinopithecus	Rhinopithecus strykeri	JAKFHF010000913.1	103768	128632	minus	JAKFHF010000913.1	45740	52880	minus	TTTCTTTTACTGAGTGCGGCCCATGGCCGCACTCAGGTTTTGCTTTTCACCTTCTGATCTGTGAAAGAGTGAGCAGGAAAAAGCAAAAG	GGCACTGGTGGTGGCACGTCCAGCACAGCTGGGCCGGGGTTCGAGTCCCCGCAGTGTCGCTG	TTTTTCTTTTCCTGAGAAAACAACACGTTTTGTTTTCTCAGGTTTTGCTTTTTGGCCTTTTTCTAGCTTTAAAAAAAAAAAAGCAAAAG	GATGCTGGTGGTTGGCACTCCTGGTTTCCAGGACGGGGTTCAAATCCCTGCAGCATCTTTGCTTTGACTAC
GCA_023779675.1_ASM2377967v1	Pithecia pithecia	white-faced saki	1	1	22608	7133			0		0		Pithecia_pithecia_PITHECIIDAE_PRIMATES	1	43777	Mammalia	Primates	Pitheciidae	Pithecia	Pithecia pithecia	JAKFHI010000572.1	62702	85309	minus	JAKFHI010000572.1	8902	16034	minus	TTTCTTTTACTGAGCGTGCCCATGGCCACACTCAGGTTTTGCTTTTCACCTTTCAATCTGTGAAACAGTGAGCAGGAAAAAGCAAAAG	GGCGCTGGTGGTGGCACGTCCAGCACTGCTGGGCCGGGGTTCGAGTCCCTGCAGTGTCGCTG	TTTTTCTTTTCCTGAGAAAACAACAAGTTTTGTTTTCTCAGGTTTTGCTTTTTGGCCTTTATCTAGCTTTTTTAAAAAAAAAGCAAAAG	GATGCTGGTAGTTGGCACTCCTGGTTTCCAGGACGGGGTTCAAATCCCTGCGGCATCTTTGCTTGACTAC
GCA_023781915.1_ASM2378191v1	Papio hamadryas	western baboon	1	1	26888	7093	3673	4047	0		0		Papio_hamadryas_CERCOPITHECIDAE_PRIMATES	1	9557	Mammalia	Primates	Cercopithecidae	Papio	Papio hamadryas	JAKFHJ010002482.1	9149885	9176772	minus	JAKFHJ010002482.1	9096382	9103474	minus	TTTCTTTTACTGAGTGTGGCCCATGGCCGCACTCAGGTTTTGCTTTTCACCTTCTGATCTGTGAAAGAGTGAGCAGGAAAAAGCAAAAG	GGCACTGGTGGTGGCACGTCCAGCACGGCTGGGCTGGGGTTCGAGTCCCCGCAGTGTCTCTG	TTTTTCTTTTCCTGAGAAAACAACACGTTTTGTTTTCTCAGGTTTTGCTTTTTGGCCTTTTTCTAGCTTTAAAAAAAAAAAAGCAAAAG	GATGCTGGTGGTTGGCACTCCTGGTTTCCAGGACGGGGTTCAAATCCCTGCGGCATCTTTGCTTTGACTAC
GCA_023783065.1_ASM2378306v1	Nomascus siki	southern white-cheeked gibbon	1	1	25974	7060	3640	4026	0		0		Nomascus_siki_HYLOBATIDAE_PRIMATES	1	9586	Mammalia	Primates	Hylobatidae	Nomascus	Nomascus siki	JAKFHL010002356.1	2318482	2344455	plus	JAKFHL010002356.1	2416945	2424004	plus	TTTCTTTTACTGAGTGCGGCCATGGGCCGCACTCAGGTTTTGCTTTTCACCTTCCGATCTGTGAAAGAGTGAGCAGGAAAAAGCAAAAG	GGCGCTGGTGGTGGCACGTCCAGCCACGGCTGGGCCGGGGTTCGAGTCCCTGCAGTGTTGCTG	TTTTTCTTTTCCTGAGAAAACAACACGTTTTGTTTTCTCAGGTTTTGCTTTTTGGCCTTTTTCTAGCTTTAAAAAAAAAAAAGCAAAAG	GATGCTGGTGGTTGGCACTCCTGGTTTCCAGGACGGGGTTCAAATCCCTGCGGCGTCTTTGCCTGACTAC
GCA_023783085.1_ASM2378308v1	Mandrillus sphinx	mandrill	1	1	25154	7090	3669	4043	0		0		Mandrillus_sphinx_CERCOPITHECIDAE_PRIMATES	1	9561	Mammalia	Primates	Cercopithecidae	Mandrillus	Mandrillus sphinx	JAKFHM010001864.1	9054803	9079956	minus	JAKFHM010001864.1	9003999	9011088	minus	TTTCTTTTACTGAGTGTGGCCCATGGCCGCACTCAGGTTTTGCTTTTCACCTTCTGATCTGTGAAAGAGTGAGCAGGAAAAAGCAAAAG	GGCACTGGTGGTGGCACGTCCAGCACGGCTGGGCCGGGGTTCGAGTCCCCGCAGTGTCTCTG	TTTTTCTTTTCCTGAGAAAACAACACGTTTTGTTTTCTCAGGTTTTGCTTTTTGGCCTTTTTCTAGCTTTAAAAAAAAAAAGCAAAAG	GATGCTGGTGGTTGGCACTTCTGGTTTCCAGGACGGGGTTCAAATCCCTGCGGCATCTTTGCTTTGACTAC
GCA_023783095.1_ASM2378309v1	Macaca assamensis	Assam macaque	1	1	25855	7074	3658	4049	0		0		Macaca_assamensis_CERCOPITHECIDAE_PRIMATES	1	9551	Mammalia	Primates	Cercopithecidae	Macaca	Macaca assamensis	JAKFHP010000688.1	8878394	8904248	minus	JAKFHP010000688.1	8824006	8831079	minus	TTTCTTTTACTGAGTGTGGCCCATGGCCGCACTCAGGTTTTGCTTTTCACCTTCTGATCTGTGAAAGAGTGAGCAGGAAAAAGCAAAAG	GGCACTGGTGGTGGCACGTCCAGCACGGCTGGGCCGGGGTTCGAGTCCCCGCAGTGTCTCTG	TTTTTCTTTTCCTGAGAAAACAACACGTTTTGTTTTCTCAGGTTTTGCTTTTTGGCCTTTTTCTAGCTTTAAAAAAAAAAAAGCAAAAG	GATGCTGGTGGTTGGCACTCCTGGTTTCCAGGACGGGGTTCAAATCCCTGCGGCATCTTTGCTTTGACTAC
GCA_023783135.1_ASM2378313v1	Loris tardigradus	slender loris	1	0	22233	Nan	3316		0		Nan	Nan	Loris_tardigradus_LORISIDAE_PRIMATES	1	9468	Mammalia	Primates	Lorisidae	Loris	Loris tardigradus	JAKFHQ010000554.1	3694730	3716962	minus	JAKFHQ010000554.1				TTTCTTTTACTGAATGCGGCCCATGGCCGTGCTCAGGTTTTGCTTTTCACCTTTCAGTCTGAGAAAATGAGCAGGAAAAAGCAAAAG	GGCGCTGGTGGTGGCACACCCAGCATTGCTGGGCCGGGGTTCAAGTCCCTGTGGCGTCCCTG
GCA_023783235.1_ASM2378323v1	Lophocebus aterrimus	Black crested mangabey	1	1	26677	7089	3673	4047	0		0		Lophocebus_aterrimus_CERCOPITHECIDAE_PRIMATES	1	75566	Mammalia	Primates	Cercopithecidae	Lophocebus	Lophocebus aterrimus	JAKFHR010002691.1	1409706	1436382	minus	JAKFHR010002691.1	1356499	1363587	minus	TTTCTTTTACTGAGTGTGGCCCATGGCCGCACTCAGGTTTTGCTTTTCACCTTCTGATCTGTGAAAGAGTGAGCAGGAAAAAGCAAAAG	GGCACTGGTGGTGGCACGTCCAGCACGGCTGGGCTGGGGTTCGAGTCCCCGCAGTGTCTCTG	TTTTTCTTTTCCTGAGAAAACAACACGTTTTGTTTTCTCAGGTTTTGCTTTTTGGCCTTTTTCTAGCTTTAAAAAAAAAAAAGCAAAAG	GATGCTGGTGGTTGGCACTCCTGGTTTCCAGGACGGGGTTCAAATCCCTGCGGCATCTTTGCTTTGACTAC
GCA_023783435.1_ASM2378343v1	Galago moholi	South African galago	1	0	24076	Nan	3447		0		Nan	Nan	Galago_moholi_GALAGIDAE_PRIMATES	1	30609	Mammalia	Primates	Galagidae	Galago	Galago moholi	JAKFHS010006398.1	133131	157206	minus	JAKFHS010006398.1				TTTCTTTTACTGAATGCGGCCCATGGCCGCACTCAGGTTTTGCTTTTCACCTTTCACTGTGTGAGAAAATGAGCAGGAAAAAGCAAAAG	GGCGCTGGTGGTGGCACACCCAGCATTGCTGGGCCGGGGTTCAAGTCCCTGTGGCGTCCCTG
GCA_023783455.1_ASM2378345v1	Erythrocebus patas	red guenon	1	1	26240	7073	3690	4081	0		0		Erythrocebus_patas_CERCOPITHECIDAE_PRIMATES	1	9538	Mammalia	Primates	Cercopithecidae	Erythrocebus	Erythrocebus patas	JAKFHT010004788.1	37101677	37127916	plus	JAKFHT010004788.1	37168169	37175241	plus	TTTCTTTTACTGAGTGTGGCCCATGGCCGCACTCAGGTTTTGCTTTTCACCTTCTGATCTGTGAAAGAGTGAGCAGGAAAAAGCAAAAG	GGCACTGGTGGTGGCACGTCCAGCACGGCTGGGCCGGGGTTCGAGTCCCCGCAGTGTCTCTG	TTTTTCTTTTCCTGAGAAAACAACACGTTTTGTTTTCTCAGGTTTTGCTTTTTGGCCTTTTTCTAGCTTAAAAAAAAAAAAAAGCAAAAG	GATGCTGGTGGTTGGCACTCCTGGTTTCCAGGACGGGGTTCAAATCCCTGCGGCATCTTTGCTTTGACTAC
GCA_023783475.1_ASM2378347v1	Daubentonia madagascariensis	aye-aye	1	0	21950	Nan	3589		0		Nan	Nan	Daubentonia_madagascariensis_DAUBENTONIIDAE_PRIMATES	1	31869	Mammalia	Primates	Daubentoniidae	Daubentonia	Daubentonia madagascariensis	JAKFHU010002619.1	1578254	1600203	plus	JAKFHU010002619.1				TTTCTTTTCCTGAATGCGGCTCATGGCCGCGCTCAGGTTTTGCTTTTCACCTTTCAGTCTGTGAGAAAATGAGCAGGAAAAAGCAAAAG	GGCGCTGGTGGTGGCACACCCAGCATTGCTGGGCCGGGGTTCAAGTCCCCGCGGCGTCCCTG
GCA_023783515.1_ASM2378351v1	Chlorocebus aethiops	savanah monkey	1	1	27111	7085	3690	4081	0		0		Chlorocebus_aethiops_CERCOPITHECIDAE_PRIMATES	1	9534	Mammalia	Primates	Cercopithecidae	Chlorocebus	Chlorocebus aethiops	JAKFHV010002452.1	2125153	2152263	plus	JAKFHV010002452.1	2196032	2203116	plus	TTTCTTTTACTGAGTGTGGCCCATGGCCGCACTCAGGTTTTGCTTTTCACCTTCTGATCTGTGAAAGAGTGAGCAGGAAAAAGCAAAAG	GGCACTGGTGGTGGCACGTCCAGCACGGCTGGGCCGGGGTTCGAGTCCCCGCAGTGTCTCTG	TTTTTCTTTTCCTGAGAAAACAACACGTTTTGTTTTCTCAGGTTTTGCTTTTTGGCCTTTTTCTAGCTTTAAAAAAAAAAAAAGCAAAAG	GATGCTGGTGGTTGGCACTCCTGGTTTCCAGGACGGGGTTCAAATCCCTGCGGCATCTTTGCTTTGACTAC
GCA_023783535.1_ASM2378353v1	Cercopithecus albogularis	Sykes' monkey	1	1	25695	7090	3682	4075	0		0		Cercopithecus_diana_CERCOPITHECIDAE_PRIMATES	1	867370	Mammalia	Primates	Cercopithecidae	Cercopithecus	Cercopithecus albogularis	JAKFHW010000366.1	3772631	3798325	plus	JAKFHW010000366.1	3835387	3842476	plus	TTTCTTTTACTGAGTGCGGCCCATGGCCGCACTCAGGTTTTGCTTTTCACCTTCTGATCTGTGAAAGAGTGAGCAGGAAAAAGCAAAAG	GGCACTGGTGGTGGCACGTCCAGCACGGCTGGGCCGGGGTTCGAGTCCCCGCAGTGTCTCTG	TTTTTCTTTTCCTGAGAAAACAACACGTTTTGTTTTCTCAGGTTTTGCTTTTTGGCCTTTTTCTAACTTTAAAAAAAAAAAAGCAAAAG	GATGCTGGTGGTTGGCACTCCTGGTTTCCAGGATGGGGTTCAAATCCCTGCGGCATCTTTGCTTTGACTAC
GCA_023783555.1_ASM2378355v1	Ateles geoffroyi	Central American spider monkey	1	1	23091	7115	3634	4031	0		0		Ateles_geoffroyi_ATELIDAE_PRIMATES	1	9509	Mammalia	Primates	Atelidae	Ateles	Ateles geoffroyi	JAKFHY010001947.1	5620601	5643691	minus	JAKFHY010001947.1	5567892	5575006	minus	TTTCTTTTACTGAGTGTGCCCATGGCCACACTCAGGTTTTGCTTTTCACCTTTCAATCTGTGAAACAGTGAGCGGGAAAAAGCAAAAG	GGCGCTGGTGGTGGCACGTCCAGCACTGCTGGGCCGGGGTTCGAGTCCCTGCAGTGTCGCTG	TTTTTCTTTTCCTGAGAAAACAAGTTTTGTTTTCTCAGGTTTTGCTTTTTGGCCTTTATTTAGCTTTTTTTAAAAAAAAGCAAAAG	GATGCTGGTAGTTGGCACTCCTGGTTTCCAGGACGGGGTTCAAATCCCCGCGGCATCTTTGCTTGACTAC
GCA_023783575.1_ASM2378357v1	Cebus albifrons	white-fronted capuchin	1	0	19866	9501	3610	4006	0		0		Cebus_albifrons_CEBIDAE_PRIMATES	1	9514	Mammalia	Primates	Cebidae	Cebus	Cebus albifrons	JAKFHX010001992.1	6093935	6113800	minus	JAKFHX010001992.1				TTTCTTTTACTGAGTGTGCCCATGGCCACACTCAGGTTTTGCTTTTCACCTTTCAATCTGTGAAACAGTGAGCAGGAAAAAGCAAAAG	GACGCTGGTGGTGGCACGTCCAGCACTGCTGGGCCAGGGTTCGAGTCCCTGCAGTGTCGCTG	TTTTTCTTTTCCTGAGAAAACAACAAGTTTTGTTTTCTCAGGTTTTGCTTTTTGGCCTTTAGCTTTTTTCTTAAAAAAAAGCAAAAG	GATGCTGGTAGTTGGCACTCCTGGTTTCCAGGATGGGGTTCAAATCCCTGCGGCATCTTTGCTTGACCAC
GCA_023807365.1_ASM2380736v1	Macaca silenus	liontail macaque	1	1	26706	7062	3668	4059	0		0		Macaca_silenus_CERCOPITHECIDAE_PRIMATES	1	54601	Mammalia	Primates	Cercopithecidae	Macaca	Macaca silenus	JAKFHO010001344.1	8901255	8927960	minus	JAKFHO010001344.1	8848679	8855740	minus	TTTCTTTTACTGAGTGTGGCCCATGGCCGCACTCAGGTTTTGCTTTTCACCTTCTGATCTGTGAAAGAGTGAGCAGGAAAAAGCAAAAG	GGCACTGGTGGTGGCACGTCCAGCACGGCTGGGCCGGGGTTCGAGTCCCCGCAGTGTCTCTG	TTTTTCTTTTCCTGAGAAAACAACACGTTTTGTTTTCTCAGGTTTTGCTTTTTGGCCTTTTTCTAGCTTTAAAAAAAAAAAAGCAAAAG	GACGCTGGTGGTTGGCACTCCTGGTTTCCAGGACGGGGTTCAAATCCCTGCGGCATCTTTGCTTTGACTAC
GCA_023851605.1_mTamTet1.pri	Tamandua tetradactyla	southern tamandua	1	1	20970	6834	3454		0		0		Tamandua_tetradactyla_MYRMECOPHAGIDAE_PILOSA	1	48850	Mammalia	Pilosa	Myrmecophagidae	Tamandua	Tamandua tetradactyla	CM043335.1	9133430	9154399	minus	CM043335.1	9085026	9091859	minus	TTTCTTTTACTGAGCGCGGCTCATGGCCGCGTTCAGGTTTTGCTTTTCACCTTTTGAATCTGTGAGAAGATAAGCAGGAAAAAGCAAAAG	GGCGCTGGTGGTGGCACGTCCAGCATTGCTGGGCCGGGGTTCGAGTCCCCGTGGCGTCTCTGCTTCC	TTTTTCTTTTCCTGAGAAAACAAATCTTTTGTTTTCTCAGGTTTTGCTTTTTGGCCTTTTCCTAGCTTTAAGACAAAAAAAGCAAAAG	GACGCTGGTGGTTGGCACTCCTGGTTTCCAGGACGGGGTTCAAATCCCTGTGGTGTCTTTGCTTGA
GCA_023856395.1_Psun_UM_1.1	Phodopus sungorus	striped hairy-footed hamster	1	1	19630	6391	3104	2728	0		0		Phodopus_sungorus_CRICETIDAE_RODENTIA	1	10044	Mammalia	Rodentia	Cricetidae	Phodopus	Phodopus sungorus	CM043857.1	175968886	175988515	minus	CM043857.1	175938820	175945210	minus	TTTCTTTTCCTGACCGCGGCTCATGGCCGCGCTCAGGTTTTGCTTTTCACCTATGTCTGTGAGAATGTGAGCAGGAAAAAGCAAAAG	GGCACTGGTGGTGGCACGCCCATGCCCTGGGCCGGGGTTCGAGTCCCCGCAGTACCCTGCTTCCCTT	TTTTTCTTTTCCTGAGAAAACAAATTTTTGTTTTCTCAGGTTTTGCTTTTTGGCCTTAGCTTAGCTTAAAAAAAAAAGCAAAAG	GATGCTGGTGGTTGGCACTCCTGGTTTTCCAGGACAGGGTTCAAATCCCTGCGGTGTCTTTG
GCA_023898255.1_ASM2389825v1	Nycticebus bengalensis	Bengal slow loris	1	0	21849	Nan	3287		0		Nan	Nan	Nycticebus_bengalensis_LORISIDAE_PRIMATES	1	261741	Mammalia	Primates	Lorisidae	Nycticebus	Nycticebus bengalensis	CM043623.1	7867994	7889842	plus	CM043623.1				TTTCTTTTACTGAATGCGGCCCATGGCCGCGCTCAGGTTTTGCTTTTCACCTTTCAGTCTGTGAGAAAATGAGCAGGAAAAAGCAAAAG	GGCGCTGGTGGTGGCACACCCAGCATTGCTGGGCCAGGGTTCAAGTCCCTGTGGCGTCCCTG
GCA_024166365.1_mEleMax1_primary_haplotype	Elephas maximus indicus	Indian elephant	1	1	21749	6883	3493	3586	0		0		Elephas_maximus_ELEPHANTIDAE_PROBOSCIDEA	0	9783	Mammalia	Proboscidea	Elephantidae	Elephas	Elephas maximus	CM044026.1	128573901	128595649	plus	CM044026.1	128643790	128650672	plus	TTTCTTTTACTGAACGCAGCTCATGGCTGCGTTCAGGTTTTGCTTTTCACCTTTGAGTCTGTGAGAAAATGAGCAGGAAAAAGCAAAAG	GGCGCTGGTGGTGGCACGCCCTGCAGTGCTGGGCCGGGGTTCGAGTCCCCGTGGCGCCTCTGCTTCC	TTTTTCTTTTCCTGAGAAAACAAAAGCTTTTGTTTTCTCAGGTTTTGCTTTTTGGCCTTTTCCTAGCTTTAAAAAAAAAAAAGCAAAAG	GATGCTGGTGGTTGGCACTCCTGTTTTCCAGGACGGGGTTCAAATCCCTGCAGCGTCTTTGCTTGA
GCA_024291935.2_TBG_Okapi_asm_v1	Okapia johnstoni	okapi	1	1	21252	6377	3382		0		0		Okapia_johnstoni_GIRAFFIDAE_CETARTIODACTYLA	1	86973	Mammalia	Artiodactyla	Giraffidae	Okapia	Okapia johnstoni	JAGTYA010000026.1	7041292	7062543	minus	JAGTYA010000026.1	7002056	7008432	minus	TTTCTTTTCCTGGATGTGGCTCATGGCCGCGTCCAGGTTTTGCTTTTCACCTTTGAGTCTGTGAGAAAATGAGCAGGAAAAAGCAAAAG	GGCGCTGGTGGTGGCACGCCTGGCACTGCTGGGCCAGGGTTCAAGTCCCTGCGGCGTCCCTGCTTC	TTTTTCTTTTCCTGAGAAAACAAAATCTTTTTTGTTTTCTCAGGTTTTGCTTTTTTGCCTTTGCTTATCTTAAAAAAAAAAAAAGCAAAAG	GATGCTGGTGGTTGGCACTCCTGGTTTCCAGGACAGGGTTCAAATCCCTGTGGCGTCTTTGCTTGAC
GCA_024500485.1_ASM2450048v1	Vulpes ferrilata	Tibetan sand fox	1	0	18992	Nan	3572		0		Nan	Nan	Vulpes_ferrilata_CANIDAE_CARNIVORA	1	561074	Mammalia	Carnivora	Canidae	Vulpes	Vulpes ferrilata	CM044685.1	75981636	76000627	minus	CM044685.1				GTTTCTTTTACTGGATGAGGCTCATGGCCACATTCAGGTTTTGCTTTTCACCTTTGAGTCTGTGCGAAAACAAGGAGGAAAAAGCAAAAGA	ACGCTGGTGGTGGCACGCCCAGCGCTGCTGGGCCAGGGTTCAAGTCCCTGTGGCGTCCCTG
GCA_024510155.1_Gulo_gulo_luscus_R-V1.0	Gulo gulo luscus	wolverine	1	1	18515	6997	3334	2891	0		0		Gulo_gulo_MUSTELIDAE_CARNIVORA	1	48420	Mammalia	Carnivora	Mustelidae	Gulo	Gulo gulo	MU601396.1	106436098	106454612	plus	MU601396.1	106488833	106495829	plus	GTTTCTTTTACTGGATGCGGCTCATGGCCGCGTCCAGGTTTTGCTTTTCACCTTTGAGTCTGTGAGAAAGCGAGGAGGAAAAAGCAAAAGG	GCGCTGGTGGTGGCACGCCTAGCACGGCTGGGCCAGGGTTCGAGTCCCTGTGGTGCCCTTG	TTTTTCTTTTCCTGAGAAAACAAAACTTTGTTTTCTCAGGTTTTGCTTTTTGGCCTTGCCTAGCTTAAAAAAAAAAAAAGCAAAAG	GATGCTGGTGGTTGGCACTCCTCATTCCCAGGACAGGGTTCAAATCCCTGCGGCGTCTTTGCT
GCA_024542745.1_ASM2454274v1	Macaca thibetana thibetana	Pere David's macaque	1	1	25933	7087	3658	4049	0		0		Macaca_thibetana_CERCOPITHECIDAE_PRIMATES	1	54602	Mammalia	Primates	Cercopithecidae	Macaca	Macaca thibetana	CM045101.1	8885106	8911038	minus	CM045101.1	8832103	8839189	minus	TTTCTTTTACTGAGTGTGGCCCATGGCCGCACTCAGGTTTTGCTTTTCACCTTCTGATCTGTGAAAGAGCGAGCAGGAAAAAGCAAAAG	GGCACTGGTGGTGGCACGTCCAGCACGGCTGGGCCGGGGTTCGAGTCCCCGCAGTGTCTCTG	TTTTTCTTTTCCTGAGAAAACAACACGTTTTGTTTTCTCAGGTTTTGCTTTTTGGCCTTTTTCTAGCTTTAAAAAAAAAAAAAGCAAAAG	GATGCTGGTGGTTGGCACTCCTGGTTTCCAGGACGGGGTTCAAATCCCTGCGGCATCTTTGCTTTGACTAC
GCA_024711535.1_mDipMer1.0.p	Dipodomys merriami	Merriam's kangaroo rat	1	1	19424	6850	3433		0		0		Dipodomys_merriami_HETEROMYIDAE_RODENTIA	1	94247	Mammalia	Rodentia	Heteromyidae	Dipodomys	Dipodomys merriami	JANKKJ010000078.1	2001167	2020583	plus	JANKKJ010000128.1	384059	390909	plus	TTTCTTTTCCTGGGCGCGGCTCATGGCCGCGCTCAGGTTTTGCTTTTCACCTTTCAGTCTGTGAGAGCGTGAGCAGGAAAAAGCAAAAG	GGTGCTGGTGGTGGCACGCACACACTGCTGGGCCGGGGTTCGAGTCCCCGCAGCACCCTGCTTCCTTC	TTTTTCTTTTCCTGAGAAAACAAGAAATTGTTTTCTCAGGTTTTGCTTTTTGACCTTTCCCTAGCTTAAAAAAAAGCAAAAG	GATGCTGGTGGTTGGCACTCCTGGTCCCCAGGACGGGGTTCAAGTCCCCGCGGTGTCTTTG
GCA_024803745.1_mThoBot1.0.p	Thomomys bottae	Botta's pocket gopher	1	1	17319	6733	3138		0		0		Thomomys_bottae_GEOMYIDAE_RODENTIA	1	10013	Mammalia	Rodentia	Geomyidae	Thomomys	Thomomys bottae	JANJXV010000013.1	53163755	53181073	plus	JANJXV010000013.1	53202498	53209230	plus	TTTCTTTTCCTGAGCGAGGCTCATGGCCGAGCTCAGGTTTTGCTTTTCACCTTTGAATCTTGAGAGTGTGAGCAGGAAAAAGCAAAAG	GGTGCTGGTGGTGGCACGCCCACACTGCTGGGCCGGGGTTCGAGTCCCCGCAGCGCCCTGCTTCCTTC	TTTTTCTTTTCCTGAGAAAACAACTTCTTGTTTTCTCAGGTTTTGCTTTTTGACCTTTCCCTAGCTTAAAAAAAAAAGCAAAAG	GATGCTGGTGGTTGGCACTCCTGGTTCCCAGGACGGGGTTCAAATCCCTGCGGTGTCTTTG
GCA_025134845.1_SAF_Nshe_1.1	Neodon shergylaensis	Nan	1	1	19618	6539	2947	2640	0		0		Neodon_sikimensis_CRICETIDAE_RODENTIA	1	2613871	Mammalia	Rodentia	Cricetidae	Neodon	Neodon shergylaensis	JABTXL010009231.1	3913113	3932730	plus	JABTXL010009231.1	3951292	3957830	plus	TTTCTTTTCCTGACCGCGGCTCATGGCCGCGCTCAGGTTTTGCTTTTCACCTTTGTCTGTGAGAACGTGAGCAGAAAAAGCAAAAG	GGCACTGGTGGTGGCACGCCCATGCTTCTGGGCCGGGGTTCGAGTCCCCGCAGTACCCTGCTTCCTTT	TTTTTCTTTTCCTGAGAAAACAAGCTTTTGTTATCTCAGGTTTTGCTTTTTGGCCTTTCCCTAGCTTAAAAAAAAAAGCAAAAG	GATGCCGGTGGTTGGCACTCCTGGTTTCCAGGACGGGGTTCAAATCCCTGCGGTGTCTTTG
GCA_025265405.1_mMesDen1_primary_haplotype	Mesoplodon densirostris	Blainville's beaked whale	1	1	20072	6935	3491		0		0		Mesoplodon_densirostris_ZIPHIIDAE_CETARTIODACTYLA	1	48708	Mammalia	Artiodactyla	Ziphiidae	Mesoplodon	Mesoplodon densirostris	CM046086.1	7676786	57823843	minus	CM046086.1	7638851	7645785	minus	TTTTTTTTCCTGGACGCGCTGGTGGCTGCGTCCAGGTTTTGCTTTTCACCTTTGAGTCTGTGAGAAAATGAGCAGGAAAAAAGCAAAAG	GGCGCTGGTGGCGGCACGCCTGGTATTGCTGGGCCAGGGTTCAAGTCCCTGCAGTGTCCCTGCTTC	TTTTTCTTTTCCTGAGAAAACAAAAGGTTTTGTTTTCTCAGGTTTTGCTTTTTGGCCTTTCCTAGCTTAAAAAAAAAAGCAAAAG	GATGCTGGTGGTTGGCACTCCTGGTTTCCAGGACGGGGTTCAAATCCCTGTGGCATCTTTGCTTGAC
GCA_025583905.1_NENU_Iio_1.0	Ia io	Great evening bat	1	1	22166	7545	3354		0		0		Ia_io_VESPERTILIONIDAE_CHIROPTERA	1	360967	Mammalia	Chiroptera	Vespertilionidae	Ia	Ia io	JAJQQW010000015.1	5182894	5205059	plus	JAJQQW010000015.1	5237071	5244615	plus	TTTCTTTTACTGGACGCGGCTCATGGCCGCGTTCAGGTTTTGCTTTTCACCTTTGAATCTGTGAGAAAATGAGCAGGAAAAAGCAAAAG	GGCACTGGTGGTGGCACACCCAGCACTGCTGGGTCAGGGTTCGAGTCCCTGTGGTGTCCTTGC	TTTTTCTTTTCCTGAGAAAACAACCTTTTGTTTTCTCAGGTTTTGCTTTTTCGCCTTCTCCTAGCTTTTTTTTAAAAAAAGCAAAAG	GATGCTGGTGGTTGGCACTCCTGGTTTCCAGGACAGGGTTCGAGTCCCTGTGGCATCTTTGCTT
GCA_025594165.1_ASM2559416v1	Tamias sibiricus	Siberian chipmunk	1	1	20130	6954	3303	2839	0		0		Tamias_sibiricus_SCIURIDAE_RODENTIA	1	64680	Mammalia	Rodentia	Sciuridae	Tamias	Tamias sibiricus	CM046657.1	8394907	8415036	minus	CM046657.1	8352683	8359636	minus	TTTCTTTTACTGGCCGCGGCTCATGGCCGCAGTCAGGTTTTGCTTTTCACCTTTCAGTCTGTGAGAAAGTGAGCAGGAAAAAGCAAAAG	GGCGCTGGTGGTGGCACGCCCATGAGCTGGGCCGGGGTTCAAGTCCCCGCAGTGTCACTGCTTCCTTC	TTTTTCTTTTCCTGAGAAAACAAAACTTTGTTTTCTCAGGTTTTGCTTTTTGGCCTTTCCCTAGCTTAAAAAAAAAAAAAAGCAAAAG	GATGCTGGTGGTTGGCACTCCTGGCTTCCAGGACGGGGTTCAAATCCCTGCGGCGTCTTTG
GCA_026018925.1_mTupTan1	Tupaia tana	large tree shrew	1	1	24965	7243	3437		0		0		Tupaia_tana_TUPAIIDAE_SCANDENTIA	1	70687	Mammalia	Scandentia	Tupaiidae	Tupaia	Tupaia tana	JAKSZU010000012.1	41439530	41464494	minus	JAKSZU010000012.1	41389323	41396565	minus	TTTCTTTTACTGGACGTGGCTCGCGGCCACGTTCAGGTTTTGCTTTTCACCTTTCAGTGTGTGAAAAGATGAGAAGAAAAAGCAAAAG	GATGCTGGTGGTGGCACACCCAGCACTGCTGGGCCGGGGTTCAAGTCCCTGCAGCATCCCTGCTTTCTTC	TTTTTCTTTTCCTGAGAAAACAAAAGCTTTTTGTTTTCTCAGGTTTTGCTTTTTAGCCTTTTCCTAGCTTTTTTAAAAAAAAGCAAAAG	GATGCTGGTGGTTGGCACTCCTGGTTCACAGGATGGGGTTCAAATCCCTACGGCATCTTTG
GCA_026167925.1_mPerMan1.0.a	Peromyscus maniculatus sonoriensis	North American deer mouse	1	1	19265	6561	3477	3086	0		0		Peromyscus_maniculatus_CRICETIDAE_RODENTIA	0	10042	Mammalia	Rodentia	Cricetidae	Peromyscus	Peromyscus maniculatus	JAOPKX010000002.1	151631935	151651199	minus	JAOPKX010000002.1	151600529	151607089	minus	TTTCTTTTCCTGACCGCGGCTCACGGCCGCGCTCAGGTTTTGCTTTTCACCTTTCTCTGTGAGAATGTGAGCAGGAAAAAGCAAAAG	GGCACTGGTGGTGGCACGCCCATACTCCTGGGCCGGGGTTCGAGTCCCCGCGGTACCTGCTTCCTT	TTTTTCTTTTCCTGAGAAAACAAACTCTTGTTTTCTCAGGTTTTGCTTTTTGGCCTTTCCCTAGCTTAAAAAAAAAAAGCAAAAG	GATGCCGGTGGTTGGCACTCCTGGTTTCCAGGATGGGGTTCAAATCCCTGCGGTGTCTTTG
GCA_026225855.1_ASM2622585v1	Neophocaena asiaeorientalis sunameri	narrow-ridged finless porpoise	1	1	19286	7005	3427	3318	0		0		Neophocaena_asiaeorientalis_PHOCOENIDAE_CETARTIODACTYLA	1	189058	Mammalia	Artiodactyla	Phocoenidae	Neophocaena	Neophocaena asiaeorientalis	CM047720.1	25666275	104522814	plus	CM047720.1	104548469	104555473	plus	TTTTTTTTCCTGGACGCGCTGGTGGCTGCGTCCAGGTTTTGCTTTTCACCTTTGAGTCTGTGAGAAAATGAGCAGGAAAAAAGCAAAAG	GGCGCTGGTGGTGGCACGCCTGGTACTGCTGGGCCAGGGTTCAAGTCCCTGCAGTGTCCCTGCTTC	TTTTTCTTTTCCTGAGAAAACAAAAGGTTTTGTTTTCTCAGGTTTTGCTTTTTGGCCTTTTCCTAGCTTTTAAAAAAAAGCAAAAG	GATGCTGGTGGTTGGCACTCCTGGTTTCCAGGACGGGGTTCAAATCCCTGTGGCATCTTTGCTTGAC
GCA_026225945.1_Cans_v1.0_COR	Cricetomys ansorgei	southern giant pouched rat	1	1	20976	6666	3371	3017	0		0		Cricetomys_emini_NESOMYIDAE_RODENTIA	1	1157628	Mammalia	Rodentia	Nesomyidae	Cricetomys	Cricetomys ansorgei	JAMJFZ010000597.1	39274100	39295075	minus	JAMJFZ010000597.1	39245811	39252476	minus	TTTCTTTTCCTGGCAGCGGCCAAGCCGCGCTCAGGTTTTGCTTTTCGCCTTTGTCTGAGAGACTGTGAGCAGGAAAAAGCAAAAG	GGCGCTGGTGGTGGCACGCCCATGCTTCTTGGGCCGGGGTTCGAGTCCCCGCAGTACCCTGCTTCATTC	TTTTTCTTTTCCTGAGAAAACAAATTTGTTTTCTCAGGTTTTGCTTTTTGGCCTTTCTCTAGTTTAAAAAAAAAAGCAAAAG	GATGCTGGTGGTTGGCACTCCTGGTTTCCAGGATGGGGTTCAAGTCCCTACGGCGTCTTTG
GCA_026229955.1_mPerMan1.0.p	Peromyscus maniculatus sonoriensis	North American deer mouse	1	1	18909	6545	3373	2992	0		0		Peromyscus_maniculatus_CRICETIDAE_RODENTIA	1	10042	Mammalia	Rodentia	Cricetidae	Peromyscus	Peromyscus maniculatus	JAOPKW010000010.1	23590982	23609890	plus	JAOPKW010000010.1	23634662	23641206	plus	TTTCTTTTCCTGACCGCGGCTCACGGCCGCGCTCAGGTTTTGCTTTTCACCTTTCTCTGTGAGAATGTGAGCAGGAAAAAGCAAAAG	GGCACTGGTGGTGGCACGCCCATACTCCTGGGCCGGGGTTCGAGTCCCCGCGGTACCTGCTTCCTT	TTTTTCTTTTCCTGAGAAAACAAACTCTTGTTTTCTCAGGTTTTGCTTTTTGGCCTTTCCCTAGCTTAAAAAAAAAAAGCAAAAG	GATGCCGGTGGTTGGCACTCCTGGTTTCCAGGATGGGGTTCAAATCCCTGCGGTGTCTTTG
GCA_026230045.1_mCorTow1.0.hap2	Corynorhinus townsendii	Townsend's big-eared bat	1	0	20855	Nan	3407		0		Nan	Nan	Corynorhinus_townsendii_VESPERTILIONIDAE_CHIROPTERA	1	124745	Mammalia	Chiroptera	Vespertilionidae	Corynorhinus	Corynorhinus townsendii	JAPDVU010000008.1	5760340	5781194	plus	JAPDVU010000008.1				TTTCTTTTACTGGGCGCGGCTCATGGCCGCGTTCAGGTTTTGCTTTTCACCTTTGAATCTGTGAGAAAATGAGCAGGAAAAAGCAAAAG	GGCACTGGTGGTGGCACACCCAGCACTGCTGGGTCAGGGTTCGAGTCCCTGTGGTGTCC
GCA_026419965.1_mKogBre1_haplotype_1	Kogia breviceps	pygmy sperm whale	1	1	21431	6980	3363		0		0		Kogia_breviceps_PHYSETERIDAE_CETARTIODACTYLA	1	27615	Mammalia	Artiodactyla	Physeteridae	Kogia	Kogia breviceps	CM048699.1	15784737	15806167	plus	CM048699.1	15836968	15843947	plus	TTTTTTTTCCTGGACGCGCTGCGGGCTGCGTCCAGGTTTTGCTTTTCACCTTTGAGTCTGTGAGAAAATGAGCAGGAAAAAAGCAAAAG	GGCGCTGGTGGTGGCACGCCTGGTACTGCTGGGCCAGGGTTCAAGTCCCTGCAGTGTCCCTGCTTC	TTTTTCTTTTCCTGAGAAAACAAAAGGTTTTGTTTTCTCAGGTTTTGCTTTTTTGCCTTGTCCTAGCTTTAAAAAAAAAAAAGCAAAAG	GATGCTGGTGGTTGGCACTCCTGGTTTCCAGGATGGGGTTCAAATCCCTGTGGCATCTTTGCTTGAC
GCA_026508895.1_MPIMG_PWD_2b	Mus musculus musculus	mouse	1	1	20810	6688	3157	2874	1	19464	0		Mus_musculus_MURIDAE_RODENTIA	1	10090	Mammalia	Rodentia	Muridae	Mus	Mus musculus	JAMCOG010000108.1	3345896	3366726	minus	JAMCOG010000108.1	3319569	3326256	minus	TTTCTTTTCCTGACCGCGGCTCATGGCCGCGCTCAGGTTTTGCTTTTCACCTTTGTCTGAGAGAACGAACGTGAGCAGGAAAAAGCAAAAG	GGCACTGGTGGTGGCACGCCCGCACTGCGGGCCAGGGTTCGAGTCCCTGCAGTACCGTGCTTCCTTC	TTTTTCTTTTCCTGAGAAAACAACCTTTTGTTTTCTCAGGTTTTGCTTTTTGGCCTTTCCCTAGCTTTAAAAAAAAAAAGCAAAAG	GACGCTGGTGGCTGGCACTCCTGGTTTCCAGGACGGGGTTCAAGTCCCTGCGGTGTCTTTG
GCA_026770645.1_ASM2677064v1	Equus quagga burchellii	plains zebra	1	1	22467	7132	3543	3171	3	4494;8458;22202	0		Equus_quagga_EQUIDAE_PERISSODACTYLA	0	89248	Mammalia	Perissodactyla	Equidae	Equus	Equus quagga	MU658993.1	1669404	1691929	plus	MU658993.1	1727924	1735055	plus	TTTCTTTTACTGGATGCGGCTCATGGCCGCATCCAGGTTTTGCTTTTCACCTTTGAGTCTGTGAGAAAAGGAGCAGGAAAAAGCAAAAG	GGCGCTGGTGGCGGCACACCCAGCACTGCTGGGCCGGGGTTCAAGTCCCCGTGGCGTCCCTGCTTC	TTTTTCTTTTCCTGAGAAAACAAAATCTTTTGTTTTCTCAGGTTTTGCTTTTTGGCCTTTTCCTAGCTTAAAAAAAAAAAGCAAAAG	GATGCTGGTGGTTGGCACTCCTGGTTTCCAGGACGGGGTTCGAATCCCTGCGGCGTCTGTG
GCA_026826555.1_mTolMat1	Tolypeutes matacus	Nan	1	1	21461	6836	3272		1	3004	0		Tolypeutes_matacus_DASYPODIDAE_CINGULATA	1	183749	Mammalia	Cingulata	Chlamyphoridae	Tolypeutes	Tolypeutes matacus	JAKSZT010053990.1	4852480	4873948	plus	JAKSZT010053990.1	4928912	4935747	plus	TTTCTTTTCCTGAGCGCGGCTCATGGCCGCATTCAGGTTTTGCTTTTCACCTTTGAGTCTGTGAGAAGATGAGCAGGAAAAAGCAAAAG	GGTGCTGGTGGTGGCACGTCCAGCAGTGCTGGGCCGGGGTTCGAGTCCCCGCGGCGTCCCTGCTTCC	TTTTTCTTTTCCTGAGAAAACAAATTTTGTTTTCTCAGGTTTTGCTTTTTGGCCTTTTCTTAGCTTTAAACAAAAAAAGCAAAAG	GATGCTGGTGGTTGGCACTCCTGGTTTCCAGGACGGGGTTCAAATCCCTGTGGCGTCTTTGCTTGACT
GCA_026936385.1_BBF_mMolNig1_v1	Molossus nigricans	Nan	1	1	21974	7501	3524		0		0		Molossus_molossus_MOLOSSIDAE_CHIROPTERA	0	27622	Mammalia	Chiroptera	Molossidae	Molossus	Molossus nigricans	JAPNNZ010000023.1	3533761	3555734	minus	JAPNNZ010000023.1	3499955	3507455	minus	TTTCTTTTCCTGGACGCGGCTCATGGCCGCGTTCAGGTTTTGCTTTTCACCTTTGAGTCTGTGAGAAAATGAGCAGGAAAAAGCAAAAG	GGCTCTGGTGGTGGCACACCCAGCACTGCTGGGTCAGGGTTCGAGTCCCTGCGGTGTCCTTGC	TTTTTCTTTTCCTGAGAAAACAATCTTTTGTTTTCTCAGGTTTTGCTTTTTGGCCTTTTCCTAGCTTTTAAAAAAAAAGCAAAAG	GATGCTGGTGGTTGGCACTCCTGGTTTCCAGGACAGGGTTCAAATCCCTGTGGCGTCTTTGCTT
GCA_026956025.1_MCyc01	Macaca cyclopis	Taiwan macaque	1	1	25942	7085	3665	4056	0		0		Macaca_cyclopis_CERCOPITHECIDAE_PRIMATES	1	78449	Mammalia	Primates	Cercopithecidae	Macaca	Macaca cyclopis	CM049500.1	9014402	9040343	minus	CM049500.1	8962475	8969559	minus	TTTCTTTTACTGAGTGTGGCCCATGGCCGCACTCAGGTTTTGCTTTTCACCTTCTGATCTGTGAAAGAGTGAGCAGGAAAAAGCAAAAG	GGCACTGGTGGTGGCACGTCCAGCACGGCTGGGCCGGGGTTCGAGTCCCCGCAGTGTCTCTG	TTTTTCTTTTCCTGAGAAAACAACACGTTTTGTTTTCTCAGGTTTTGCTTTTTGGCCTTTTTCTAGCTTTAAAAAAAAAAAAAGCAAAAG	GATGCTGGTGGTTGGCACTCCTGGTTTCCAGGACGGGGTTCAAATCCCTGCGGCATCTTTGCTTTGACTAC
GCA_027257055.1_ASM2725705v1	Cephalopachus bancanus	Western tarsier	1	1	22806	6994	3255		0		0		Tarsius_dentatus_TARSIIDAE_PRIMATES	1	9477	Mammalia	Primates	Tarsiidae	Cephalopachus	Cephalopachus bancanus	JAPVLO010000883.1	52703	75508	plus	JAPVLO010000883.1	133095	140088	plus	TTTCTTTTCCTGAACGCGGCTCATGGCCGCGTCCAGGTTTTGCTTTTCACCTTTCCGTCTGTGAGAAAATGAGCAGGAAAAAGCAAAAG	GGCGCTGGTGGTGGCACACCCTGCACTGCTGGGTCGGGGTTCAAGTCCCCGCGGCGCCCTTC	TTTTTCTTTTCCTGAGATAACAAAAATCTTTTTGTTATCTCAGGTTTTGCTTTTTGGCCTTTTCCTAGCATTAAAAAAAAAAAGCAAAAG	GATGCTGGTGGTTGGCACTCCTGGTTTCCAGGACGGGGTTCAAATCCCTGCGGCGTCTTTGCTTCACTGT
GCA_027406575.1_mNycCou1.pri	Nycticebus coucang	slow loris	1	0	22295	Nan	3287		0		Nan	Nan	Nycticebus_coucang_LORISIDAE_PRIMATES	1	9470	Mammalia	Primates	Lorisidae	Nycticebus	Nycticebus coucang	CM050150.1	9171765	9194059	plus	CM050150.1				TTTCTTTTACTGAATGCGGCCCATGGCCGCGCTCAGGTTTTGCTTTTCACCTTTCAGTCTGTGAGAAAATGAGCAGGAAAAAGCAAAAG	GGCGCTGGTGGTGGCACACCCAGCATTGCTGGGCCAGGGTTCAAGTCCCTGTGGCGTCCCTG
GCA_027409185.1_mCynVol1.pri	Cynocephalus volans	Philippine flying lemur	1	1	22923	6988	3718		0		0		Cynocephalus_volans_CYNOCEPHALIDAE_DERMOPTERA	1	110931	Mammalia	Dermoptera	Cynocephalidae	Cynocephalus	Cynocephalus volans	CM050030.1	160684429	160707351	plus	CM050030.1	160755957	160762944	plus	TTTCTTTTACTGAGTGCGGCTCATGGCCGCACTCAGGTTTTGCTTTTCACCTTCCAATCTGTGAGAAAGAGAGCAGGAAAAAAGCAAAAG	GGCGCTGGTGGTGGCACGCCCCACACTGCTGGGCCGGGGTTCAAGTCCCCGCGGCGTCCCTG	TTTTTCTTTTCCTGAGAAAACAAAATCTCTTGTTTTCTCAGGTTTTGCTTTTTGGCCTTTAAGTAGCTTTAAAAAAAAAGCAAAAG	GATGCTGGTGGTTGGCACTCCTGGTTTCCAGGACGGGGTTCAAATCCCTGCGGCGTCTTTGCTTGACAC
GCA_027422475.1_ASM2742247v1	Neofelis diardi	Sunda clouded leopard	1	1	19244	7135	3469		0		0		Neofelis_diardi_FELIDAE_CARNIVORA	1	427616	Mammalia	Carnivora	Felidae	Neofelis	Neofelis diardi	JAPTHY010009437.1	4096255	4115498	minus	JAPTHY010009437.1	4044964	4052098	minus	GTTTCTTTTACTGGACGCGGCCCATGGCCGCGTTCAGGTTTTGCTTTTCACCTTTGAGTCTGTGAGAAAACAAGCAGGAAAAAGCAAAAGG	GCACTGGTGGTGGCACGCCCGGTGCTGCTGGGCCAGGGTTCGAGTCCCTGTGGCGTCTCTG	TTTTTCTTTTCCTGAGAAAACAACTTTTGTTTTCTCAGGTTTTGCTTTTTGGCCTTTTCCTAGCTTAAAAAAAAAAAGCAAAAG	GATGCTGGTGGTTGGCACTCCTGGTTTCCAGGACAGGGTTCAAATCCCTGCGGCGTCTTTGCT
GCA_027563665.1_DD_ASM_mAP_20210503	Antrozous pallidus	pallid bat	1	0	20720	Nan	3279		0		Nan	Nan	Antrozous_pallidus_VESPERTILIONIDAE_CHIROPTERA	1	9440	Mammalia	Chiroptera	Vespertilionidae	Antrozous	Antrozous pallidus	CM050520.1	4908318	4929037	plus	CM050520.1				TTTCTTTTACTGGGCGCGGCTCATGGCCGCGTTCAGGTTTTGCTTTTCACCTTTGACTCTGAGAAAACGAGCAGGAAAAAGCAAAAG	GGCACTGGTGGCGGCACGCCCAGCACTGCTGGGTCAGGGTTCGAGTCCCTGTGGTGTCCTTGC
GCA_027943515.1_T_osimensis_1.0	Tokudaia osimensis	Amami-oshima island spiny rat	1	1	20031	6521	3234	2842	0		0		Tokudaia_osimensis_MURIDAE_RODENTIA	1	73109	Mammalia	Rodentia	Muridae	Tokudaia	Tokudaia osimensis	BPMZ01011227.1	374300	394330	minus	BPMZ01011227.1	346855	353375	minus	TTTCTTTTCCTGACCGCGGCTCATGGCCGCGATCAGGTTTTGCTTTTCACCTTTGTCTGTGAGAATATGAGCAGGAAAAAGCAAAAG	GGCACTGGTGGCGGCACGCCCACACTCCGGGCCGGGGTTCGAGTCCCCGCAGTACCCTGCTTCCTTC	TTTTTCTTTTCCTGAGAAAACAAGCTTTGTTTTCTCAGGTTTTGCTTTTTGGCCTTTCCCTAGCTTAAAAAAAAAAAAGCAAAAG	GATGCTGGTGGTTGGCACTCCTGGTTTCCAGGACGGGGTTCAAGTCCCTGCGGTGTCTTTG
GCA_028018385.1_mNeoNeb1.pri	Neofelis nebulosa	Clouded leopard	1	1	19443	7159	3469	3661	0		0		Neofelis_nebulosa_FELIDAE_CARNIVORA	1	61452	Mammalia	Carnivora	Felidae	Neofelis	Neofelis nebulosa	CM051608.1	108557561	108577003	plus	CM051608.1	108621445	108628603	plus	GTTTCTTTTACTGGACGCGGCCCATGGCCGCGTTCAGGTTTTGCTTTTCACCTTTGAGTCTGTGAGAAAACAAGCAGGAAAAAGCAAAAGG	GCACTGGTGGTGGCACGCCCGGTGCTGCTGGGCCAGGGTTCGAGTCCCTGTGGCGTCTCTG	TTTTTCTTTTCCTGAGAAAACAACTTTTGTTTTCTCAGGTTTTGCTTTTTGGCCTTTTCCTAGCTTAAAAAAAAGCAAAAG	GATGCTGGTGGTTGGCACTCCTGGTTTCCAGGACAGGGTTCAAATCCCTGCGGCGTCTTTGCT
GCA_028021215.1_mEscRob2.pri	Eschrichtius robustus	grey whale	1	1	21677	7047	3425		0		0		Eschrichtius_robustus_ESCHRICHTIIDAE_CETARTIODACTYLA	1	9764	Mammalia	Artiodactyla	Eschrichtiidae	Eschrichtius	Eschrichtius robustus	CM051675.1	107381446	107403122	plus	CM051675.1	107435179	107442225	plus	TTTTTTTTCCTGGACGCGCTGGTGGCTGCGTCCAGGTTTTGCTTTTCACCTTTTGAGTCTGTGAGAAAATGAGCAGGAAAAAAGCAAAAG	GGCGCTGGTGGTGGCACGCCTGGTACTGCTGGGCCAGGGTTCAAGTCCCTGCGGTGTCCCTGCTTC	TTTTTCTTTTCCTGAGAAAACAAAAGGTTTTGTTTTCTCAGGTTTTGCTTTTTGACCTTTTCCTAGCTTTTTAAAAAAAGCAAAAG	GATGCTGGTGGTTGGCACTCCTGGTTTCCAGGACGGGGTTCAAATCCCTGTGGCGTCTTTGCTTGAC
GCA_028023285.1_mBalRic1.hap2	Balaenoptera ricei	Nan	1	1	21579	7040	3432		0		0		Balaenoptera_edeni_BALAENOPTERIDAE_CETARTIODACTYLA	1	2746895	Mammalia	Artiodactyla	Balaenopteridae	Balaenoptera	Balaenoptera edeni	CM051415.1	107213226	107234804	plus	CM051415.1	107263524	107270563	plus	TTTTTTTTCCTGGACGCGCTGGTGGCTGCGTCCAGGTTTTGCTTTTCACCTTTGAGTCTGTGAGAAAATGAGCAGGAAAAAAGCAAAAG	GGCGCTGGTGGTGGCACGCCTGGTACTGCTGGGCCAGGGTTCAAGTCCCTGCGGTGTCCCTGCTTC	TTTTTCTTTTCCTGAGAAAACAAAAGGTTTTGTTTTCTCAGGTTTTGCTTTTTGGCCTTTTCCTAGCTTTTTTAAAAAAAAAGCAAAAG	GATGCTGGTGGTTGGCACTCCTGGTTTCCAGGACGGGGTTCAAATCCCTGTGGCGTCTTTGCTTGAC
GCA_028372415.1_mMacEug1.pri	Notamacropus eugenii	tammar wallaby	1	1	31751	8373	3573	2993	0		0		Onychogalea_fraenata_MACROPODIDAE_DIPROTODONTIA	1	9315	Mammalia	Diprotodontia	Macropodidae	Notamacropus	Notamacropus eugenii	CM051814.1	18205092	18236842	plus	CM051814.1	18269176	18277548	plus	TTTCTTTTACTGAGGCTGCCCTGCAGCCTCAGGTTTTGCTTTTCACCCTTAACTTTGTGAAAGAAAGAGCGCCAAAAAGCAAAAG	GGCACTGGCGGTGGCGCGCCCAGTGGGCCGGGGTTCGAGTCCCCGTGGTGTCTCTGCT	TTTTTCTTTTCCTGAGAAAACATGCTTGTTTCCTCAGGTTTTGCTTTTTCACCTTTTCTATTAAAAAAAAAAAAAGCAAAAG	GATACTGGTGGTTGGCACTCCTGGGCTCCAGGACGGGGTTCAAATCCCTGCGGTATCTTTGCTTTCTC
GCA_028451465.1_mEreDor1.pri	Erethizon dorsatum	North American porcupine	1	0	22159	Nan	3573		0		Nan	Nan	Erethizon_dorsatum_ERETHIZONTIDAE_RODENTIA	1	34844	Mammalia	Rodentia	Erethizontidae	Erethizon	Erethizon dorsatum	CM051832.1	27219969	27242127	minus	CM051832.1				TTTCTTTTACTGACCGCGGCTCATGGCCGCAGTCAGGTTTTGCTTTTCACCTTTCAGTCTGTGAGAAATAAGCTGGAAAAAGCAAAAG	GGCGCTGGTGGTGGCACGTCCACGCTGCTGGGCCGGGGTTCAAGTCCCCGTGGCGCCCTGCTTCCTTC
GCA_028533065.1_Trachops_cirrhosus_HiC	Trachops cirrhosus	Nan	1	1	20861	6974	3444		2	3476;16908	0		Trachops_cirrhosus_PHYLLOSTOMIDAE_CHIROPTERA	1	148073	Mammalia	Chiroptera	Phyllostomidae	Trachops	Trachops cirrhosus	CM052543.1	4550142	4571598	minus	CM052543.1	4512498	4519471	minus	TTTCTTTTACTGGACGCGGCTCATGGCCGCGTTCAGGTTTTGCTTTTCACCTTTGAATCTGTGAGAAGATGAGCAGGAAAAAGCAAAAG	GGCGCTGGTGGCGGCACACCCAGCACTGCTGGGTCAGGGTTCGAGCCCCTGCGGTGTCCCTGC	TTTTTCTTTTCCTGAGAAAACAATCTTTTGTTTTCTCAGGTTTTGCTTTTTGGCCTTTTCCTAGCTTTTTTTAAAAAAAGCAAAAG	GATGCTGGTGGTTGGCACTCCTGGTTTCCAGGACAGGGTTCGAGTCCCTGTGGCGTCTTTGCTT
GCA_028533085.1_Varecia_variegata_HiC	Varecia variegata	variegated lemur	1	1	22367	7087	3578		0		0		Varecia_variegata_LEMURIDAE_PRIMATES	1	9455	Mammalia	Primates	Lemuridae	Varecia	Varecia variegata	CM052438.1	174510748	174533114	minus	CM052438.1	174475197	174482283	minus	TTTCTTTTACTGAACGCAGCTCATGGCCGCGCTCAGGTTTTGCTTTTCACCTTTCAGTCTGTGAGAAAATGAGCAGGAAAAAGCAAAAG	GGCGCTGGTGGTGGCACACTCAGCATTGCTGGGCCGGGGTTCAAGTCCCCGCGGCGTCCCTG	TTTTTCTTTTCCTGAGAAAACAAAGTCTTTTGTTCTCTCAGGTTTTGCTTTTTGGCCTTTTCCTAGCTAAAAAAAAAAAAAAAGCAAAAG	GATGCTGGTGGTTGGCACTCCTGGTTTCCAGGACGGGGTTCAAATCCCTGCGGCGTCTTTGCTTAACTG
GCA_028533165.1_Leontopithecus_rosalia_HiC	Leontopithecus rosalia	golden lion tamarin	1	1	22779	7102	3581	3978	0		0		Leontopithecus_rosalia_CALLITRICHIDAE_PRIMATES	1	30588	Mammalia	Primates	Cebidae	Leontopithecus	Leontopithecus rosalia	CM052657.1	109711256	109734034	plus	CM052657.1	109773295	109780396	plus	TTTCTTTTACTGAGTGTGCCCATGGCCACACTCAGGTTTTGCTTTTCACCTTTCAATCTGTGAAACAGTGAGCAGGAAAAAGCAAAAG	GGCGCTGGTGGTGGCACGTCCAGCACTGCTGGGCCGGGGTTCGAGTCCCTGCAGTGTCACTG	TTTTTCTTTTCCTGAGAAAACAACAAGTTTTGTTTTCTCAGGTTTTGCTTTTTGGCCTTTACCTAGCTTTTTTTTAAAAAAAAGCAAAAG	GATGCTGGTAGTTGGTACTCCTGGTTTCCAGGACGGGGTTCAAATCCCTGCGGCGTCTTTGCTGGACTAA
GCA_028533205.1_Lagorchestes_hirsutus_HiC	Lagorchestes hirsutus	rufous hare-wallaby	1	1	32207	8306	3621	3028	0		0		Lagorchestes_hirsutus_MACROPODIDAE_DIPROTODONTIA	1	65632	Mammalia	Diprotodontia	Macropodidae	Lagorchestes	Lagorchestes hirsutus	CM052671.1	252299898	252332104	plus	CM052671.1	252365432	252373737	plus	TTTCTTTTACTGAGGCTGCCCTGCAGCCTCAGGTTTTGCTTTTCACCCTTAACTTTGTGAAAGAAAGAGCGCCAAAAAGCAAAAG	GGCACTGGTGGTGGCGCGCCCAGTGGGCCGGGGTTCGAGTCCCCGCGGTGTCTCTGCT	TTTTTCTTTTCCTGAGAAAACATGCTTGTTTCCTCAGGTTTTGCTTTTTCACCTTTTCTATTAAAAAAAAAAAAGCAAAAG	GATACTGGTGGTTGGCACTCCTGGGCTCCAGGACGGGGTTCAAATCCCTGCGGTATCTTTGCTTTCTC
GCA_028533215.1_Babyrousa_celebensis_HiC	Babyrousa celebensis	North Sulawesi babirusa	0	1	Nan	6944			Nan	Nan	0		Babyrousa_celebensis_SUIDAE_CETARTIODACTYLA	1	1303000	Mammalia	Artiodactyla	Suidae	Babyrousa	Babyrousa celebensis	CM052684.1				CM052684.1	5040883	5047826	minus			TTTTTCTTTTCCTGAGAAAACAAAGTATTTTGTTTTCTCAGGTTTTGCTTTTTGGCCTTTACCTAGCTTTAAAAAAAAAAAAGCAAAAG	GATGCTGGTGGTTGGCACTCCTGGCTTCCAGGACAGGGTTCAAATCCCTGCGGCGTCTTTGCTTGAC
GCA_028533245.1_Helarctos_malayanus_HiC	Helarctos malayanus	sun bear	1	1	18704	7078	3410		0		0		Helarctos_malayanus_URSIDAE_CARNIVORA	1	9634	Mammalia	Carnivora	Ursidae	Helarctos	Helarctos malayanus	CM052747.1	35589295	35607998	plus	CM052747.1	35644828	35651905	plus	GTTTCTTTTACTGGATGCGGCTCATGGCCGCATTCAGGTTTTGCTTTTCACCTTTGAGTCTGTGAGAAAACAAGGAGGAAAAAGCAAAAGG	GCGCTGGTGGTGGCACGCTTAGCACTGCTGGGCCAGGGTTCAAGTCCCTGTGGCGTCCCTG	TTTTTCTTTTCCTGAGAAAACAAAAGTTTTGTTTTCTCAGGTTTTGCTTTTTGGCCTTTTCCTAGCTTAAAAAAAAAAAGCAAAAG	GATGCTGGTGGTTGGCACTCCTGATTCCAGGACAGGGTTCAAATCCCTGCGGCGTCTTTGCT
GCA_028533295.1_Felis_nigripes_HiC	Felis nigripes	black-footed cat	1	1	18997	7169	3290	3485	1	50	0		Felis_nigripes_FELIDAE_CARNIVORA	1	61379	Mammalia	Carnivora	Felidae	Felis	Felis nigripes	CM052769.1	101077751	101096880	plus	CM052769.1	101139939	101147107	plus	GTTTCTTTTACTGGACGCGGCCCATGGCCGCGTTCAGGTTTTGCTTTTCACCTTTGAGTCTGTGAGAAAACAAGCAGGAAAAAGCAAAAGG	GCGCTGGTGGTGGCACGCCCGGTGCTGCTGGGCCAGGGTTCGAGTCCCTGTGGCGTCTCTG	TTTTTCTTTTCCTGAGAAAACAAGTTTTGTTTTCTCAGGTTTTGCTTTTTGGCCTTTTCCTAGCTTAAAAAAAAAAAAAGCAAAAG	GATGCTGGTGGTTGGCACTCCTGGTTTCCAGGACAGGGTTCAAATCCCTGCGGTGTCTTTGCT
GCA_028533335.1_Chrysocyon_brachyurus_HiC	Chrysocyon brachyurus	maned wolf	1	1	18443	7034	3561		0		0		Chrysocyon_brachyurus_CANIDAE_CARNIVORA	1	68728	Mammalia	Carnivora	Canidae	Chrysocyon	Chrysocyon brachyurus	CM052478.1	3753520	3771962	plus	CM052478.1	3818375	3825408	plus	GTTTCTTTTACTGGATGAGGCTCATGGCCACATTCAGGTTTTGCTTTTCACCTTTGAGTCTGTGCGAAAACAAGGAGGAAAAAGCAAAAGA	ACGCTGGTGGTGGCACGCCCAGCACTGCTGGGCCAGGGTTCAAGTCCCTGTGGCGTCCCTG	TTTTTCTTTTCCTGAGAAAACAAATTTTTGTTTTCTCAGGTTTTGCTTTTTAGCCTTTTCCTAGCTTAAAAAAAAAAAGCAAAAG	GATGCTGGTGGTTGGCACTCCTGGATTTCCAGGACAGGGTTCAAATCCTTGCAGTGTCTTTGCT
GCA_028533385.1_Panthera_onca_HiC	Panthera onca	jaguar	1	1	19204	7159	3470	3662	0		0		Panthera_onca_FELIDAE_CARNIVORA	1	9690	Mammalia	Carnivora	Felidae	Panthera	Panthera onca	CM053133.1	99498508	99517711	plus	CM053133.1	99561734	99568892	plus	GTTTCTTTTACTGGACGCGGCCCATGGCCGCGTTCAGGTTTTGCTTTTCACCTTTGAGTCTGTGAGAAAACAAGCAGGAAAAAGCAAAAGG	GCGCTGGTGGTGGCACGCCCGGTGCTGCTGGGCCAGGGTTCGAGTCCCTGTGGCGTCTCTG	TTTTTCTTTTCCTGAGAAAACAACTTTTGTTTTCTCAGGTTTTGCTTTTTGGCCTTTTCCTAGCTTAAAAAAAAAAGCAAAAG	GATGCTGGTGGTTGGCACTCCTGGTTTCCAGGACAGGGTTCAAATCCCTGCGGCGTCTTTGCT
GCA_028533395.1_Rousettus_madagascariensis_HiC	Rousettus madagascariensis	Madagascan rousette	1	1	20731	6829	3560		0		0		Rousettus_madagascariensis_PTEROPODIDAE_CHIROPTERA	1	77223	Mammalia	Chiroptera	Pteropodidae	Rousettus	Rousettus madagascariensis	CM052781.1	3867188	3887918	plus	CM052781.1	3830574	3837402	minus	TTTCTTTTACTGGACGCGGCTCATGGCCGCGTTCAGGTTTTGCTTTTCACCTTTGAGTCTGTGAGAAAAGGAGCAGGAAAAAGCAAAAG	GGCGCTGGTGGTGGCACACCCGGCACTGCTGGGCCAGGGTTCGAGTCCCTGCGGCGTCCCCGC	TTTTTCTTTTCCTGAGAAAACAAAATTTTGTTTTCTCAGGTTTTGCTTTTTGGCCTTTTCCTAGCTTTTTTTAAAAAAAAAGCAAAAG	GATGCTGGTGGTTGGCACTCCTGGTTTCCAGGACGGGGTTCAAATCCCTGTGGCGTCTTTGCT
GCA_028533765.1_Pteropus_rufus_HiC	Pteropus rufus	Malagasy flying fox	1	0	20606	Nan	3486		0		Nan	Nan	Pteropus_rufus_PTEROPODIDAE_CHIROPTERA	1	196297	Mammalia	Chiroptera	Pteropodidae	Pteropus	Pteropus rufus	CM053227.1	109475019	109495624	plus	CM053227.1				TTTCTTTTACTGGACGCGGCTCATGGCCGCGTTCAGGTTTTGCTTTTCACCTTTGAGTCTGTGAGAAAATGAGCAGGAAAAAGCAAAAG	GGCGCTGGTGGTGGCACACCCAGCACTGCTGGGCCAGGGTTCGAGTCCCTGCGGCGTCCCTGC
GCA_028534055.1_Eulemur_mongoz_HiC	Eulemur mongoz	mongoose lemur	1	1	17109	7015	3578		1	14304	1	0	Eulemur_mongoz_LEMURIDAE_PRIMATES	1	34828	Mammalia	Primates	Lemuridae	Eulemur	Eulemur mongoz	CM052858.1	87273549	87291155	minus	CM052858.1	87242582	87249741	minus	TTTCTTTTACTGAACGCGGCTCATGGCCGCGCTCAGGTTTTGCTTTTCACCTTTCAGTCTGTGAGGAAATGAGCAGGAAAAAGCAAAAG	GGCGCTGGTGGTGGCACACCCAGCATTGCTGGGCCGGGGTTCAAGTCCCCGCGGCGTCCCTG	TTTTTCTTTTCCTGAGAAAACAAAATCTTTTGTTCTCTCAGGTTTTGCTTTTTGGCCTTTTCCTAGCTAAAAAAAAAAAAAAAGCAAAAG	GATGCTGGTGGTTGGCACTCCTGGTTTCCAGGACGGGGTTCAAATCCCTGCGGTGTCTTTGCTTAACTGT
GCA_028534125.1_Lama_glama_HiC	Lama glama	llama	1	1	21572	6931	3383		0		0		Lama_glama_CAMELIDAE_CETARTIODACTYLA	1	9844	Mammalia	Artiodactyla	Camelidae	Lama	Lama glama	CM052851.1	6169480	6191051	minus	CM052851.1	6124797	6131727	minus	TTTCTTTTCCTGGACGCGGCTCATGGCCGCGTTCAGGTTTTGCTTTTCACCTTTGAGTCTGTGAGAAAATGAGCAGGAAAAAGCAAAAG	GGCGCTGGTGGTGGCACGCCTAGCACTGCTGGACCAGGGTTCGAGTCCCTGCAGCGTCCCTGCTTC	TTTTTCTTTTCCTGAGAAAACAAAAAGATTTGTTTTCTCAGGTTTTGCTTTTTGCCCTTTTCCTAGCTTAAAAAAAAAAGCAAAAG	GATGCTGGTGGTTGGCACTCCTGGTTTCCAGGACAGGGTTCAAATCCCTGTGGCATCTTTGCTTGAC
GCA_028534135.1_Potos_flavus_HiC	Potos flavus	kinkajou	1	1	18310	7023	3488	3060	1	2464	0		Potos_flavus_PROCYONIDAE_CARNIVORA	1	29067	Mammalia	Carnivora	Procyonidae	Potos	Potos flavus	CM052884.1	90799871	90818278	plus	CM052884.1	90856344	90863366	plus	GTTTCTTTTACTGGATGCGGCTAATGGCCGCATTCAGGTTTTGCTTTTCACCTTTGAGTCTGTGAGAAAACAAGGAGGAAAAAGCAAAAGG	GCGCCAGTGGTGGCACGCCTAGCACTGCTGGGCCAGGGTTCGAGTCCCTGTGGCGTCCCTG	TTTTTCTTTTCCTGAGAAAACAAACCTTTTGTTTTCTCAGGTTTTGCTTTTTGGCCTTTTCCTAGCTTAAAAAAAAAAGCAAAAG	GATGCTGGTGGTTGGCACTCCTGGTTTCCAGGACAGGGTTCAAATCCCTGCGGTGTCTTTGCT
GCA_028534165.1_Coendou_prehensilis_HiC	Coendou prehensilis	Nan	1	1	21823	6773	3408		1	1714	0		Coendou_prehensilis_ERETHIZONTIDAE_RODENTIA	1	187985	Mammalia	Rodentia	Erethizontidae	Coendou	Coendou prehensilis	CM052923.1	19616419	19638339	minus	CM052923.1	19576132	19582904	minus	TTTCTTTTACTGACCGCGGCTCATGGCCGCAGTCAGGTTTTGCTTTTCACCTTTCAGTCTGTGAGAAATAAGCTGGAAAAAGCAAAAG	GGCGCTGGTGGTGGCACGTCCACGCTGCTGGGCCGGGGTTCAAGTCCCCGTGGCGCCCTGCTTCCTTC	TTTTTCTTTTCCTGAGAAAACAAATGCTTTTGTTTTCTCAGGTTTTGCTTTTTGGCCTTTTCCTAGCTTTAAAAAAAAAAGCAAAAG	GATGCTGGTGGTTGGCACTCCTGGTTTCCAGGACGGGGTTCAAATCCCTGCAGCGTCTTTG
GCA_028537955.1_mMicCal1.0.hap1	Microtus californicus	California vole	1	1	19461	6548	2918	2618	0		0		Microtus_californicus_CRICETIDAE_RODENTIA	1	100895	Mammalia	Rodentia	Cricetidae	Microtus	Microtus californicus	JAQJZF010000009.1	47030525	47049985	minus	JAQJZF010000009.1	47002929	47009476	minus	TTTCTTTTCCTGACCGCGGCTCATGGCTGCGCTCAGGTTTTGCTTTTCACCTTTGTCTGTGAGAACGTGAGCAGAAAAAGCAAAAG	GGCACTGGTGGTGGCACGCCCATGCTTCTGGGCCGGGGTTCGAGTCCCCGCAGTACCCTGCTTCCTTT	TTTTTCTTTTCCTGAGAAAACAAACTTTTGTTATCTCAGGTTTTGCTTTTTGGCCTTTCCCTAGCTTAAAAAAAAAGCAAAAG	GATGCTGGTGGTTGGCACTCCTGGTTTCCAGGATGGGGTTCAAATCCCTGCGGTGTCTTTG
GCA_028538775.1_mMyoYum1.0.hap1	Myotis yumanensis	Nan	1	1	21995	7223	3365		0		0		Myotis_yumanensis_VESPERTILIONIDAE_CHIROPTERA	1	159337	Mammalia	Chiroptera	Vespertilionidae	Myotis	Myotis yumanensis	JAPQVT010000010.1	5321840	5343834	plus	JAPQVT010000010.1	5378269	5385491	plus	TTTCTTTTACTGGACGCGGCTCATGGCCGCGTTCAGGTTTTGCTTTTCACCTTTGAATCTGTGAGAAAATGAGCAGGAAAAAGCAAAAG	GGCACTGGTGGTGGCACACCCAGCACTGCTGGGTCAGGGTTCGAGTCCCTGTGGTGTCCTTGC	TTTTTCTTTTCCTGAGAAAACAATCTTTTGTTTTCTCAGGTTTTGCTTTTTCGCCTTTTCCTAGCTTTTTAAAAAAAAGCAAAAG	GATGCTGGTGGTTGGCACTCCTGGTTTCCAGGACGGGGTTCGAGTCCCTGTGGCGTCTTTGCTT
GCA_028551405.1_Uromys_caudimaculatus_HiC	Uromys caudimaculatus	giant white-tailed rat	1	1	19936	6611	3360	3098	0		0		Uromys_caudimaculatus_MURIDAE_RODENTIA	1	36800	Mammalia	Rodentia	Muridae	Uromys	Uromys caudimaculatus	CM052703.1	50607623	50627558	plus	CM052703.1	50648782	50655392	plus	TTTCTTTTCCTGACCGCGGCTCATGGCCGCGCTCAGGTTTTGCTTTTCACCTTTGTCTGTGAAAATGTGAGCAGGAAAAAGCAAAAG	GGCACTGGTGGTGGCACGCCCATGCTCCGGGCCGGGGTTCGAGTCCCCGCAGTACCCTGTTTCCTTC	TTTTTCTTTTCCTGAGAAAACAAACTTTGTTTTCTCAGGTTTTGCTTTTTGGCCTTTCCCTAGCTTTTAAAAAAAAAAAGCAAAAG	GATGCTGGTGGTTGGCACTCCTGGTTTCCAGGACGGGGTTCAAGTCCCTGCGGTGTCTTTG
GCA_028551445.1_Miopithecus_talapoin_HiC	Miopithecus talapoin	talapoin	1	1	25743	7094	3679	4070	1	20206	0		Miopithecus_talapoin_CERCOPITHECIDAE_PRIMATES	1	36231	Mammalia	Primates	Cercopithecidae	Miopithecus	Miopithecus talapoin	CM052578.1	7986143	8011983	minus	CM052578.1	7934865	7941958	minus	TTTCTTTTACTGAGTGTGGCCCATGGCCGCACTCAGGTTTTGCTTTTCACCTTCTGATCTGTGAAAGAGTGAGCAGGAAAAAGCAAAAG	GGCACTGGTGGTGGCACGTCCAGCACGGCTGGGCCGGGGTTCGAGTCCCCGCAGTGTCTCTG	TTTTTCTTTTCCTGAGAAAACAACACGTTTTGTTTTCTCAGGTTTTGCTTTTTGGCCTTTTTCTAGCTTTAAAAAAAAAAAAAGCAAAAG	GATGCTGGTGGTTGGCACTCCTGGTTTCCAGGACGGGGTTCAAATCCCTGCGGCATCTTTGCTTTGACTAC
GCA_028555095.1_ASM2855509v1	Dicrostonyx torquatus	Arctic lemming	1	1	21985	6527	3069	2602	0		0		Dicrostonyx_torquatus_CRICETIDAE_RODENTIA	1	85952	Mammalia	Rodentia	Cricetidae	Dicrostonyx	Dicrostonyx torquatus	JAQHUG010000205.1	1471373	1493357	plus	JAQHUG010000205.1	1512659	1519185	plus	TTTCTTTTCCTGGCCGCGGCTCATGGCTGCGCTCAGGTTTTGCTTTTCACCTTTGTCTGTGAGAACATGAGCAGAAAAAAAGCAAAAG	GGCACTGGTGGTGGCACGCCCATGCTTCTGGGCCGGGGTTCGAGTCCCCGCAGTGCCCTGCTTCCTTT	TTTTTCTTTTCCTGAGAAAACAAACTTTTGTTATCTCAGGTTTTGCTTTTTGGCCTTTCCCTAGCTTAAAAAAAAAAAAAGCAAAAG	GATGCCGGTGGTTGGCACTCCTGGTTTCCAGGATGGGGTTCAAATCCCTGCGGTGTCTTTG
GCA_028564725.1_OtoMan_p1.0	Otocolobus manul	Pallas's cat	1	1	19211	7179	3458	3653	0		0		Otocolobus_manul_FELIDAE_CARNIVORA	1	61408	Mammalia	Carnivora	Felidae	Otocolobus	Otocolobus manul	JAQHUJ010000010.1	111996581	112015791	minus	JAQHUJ010000010.1	111944534	111951712	minus	GTTTCTTTTACTGGACGCGGCCCATGGCCGCGTTCAGGTTTTGCTTTTCACCTTTGAGTCTGTGAGAAAACAAGCAGGAAAAAGCAAAAGG	GCGCTGGTGGTGGCACGCCCGGTGCTGCTGGGCCAGGGTTCGAGTCCCTGTGGCGTCTCTG	TTTTTCTTTTCCTGAGAAAACAAGTTTTGTTTTCTCAGGTTTTGCTTTTTGGCCTTTTCCTAGCTTAAAAAAAAAAAAAAAAGCAAAAG	GATGCTGGTGGTTGGCACTCCTGGTTTCCAGGACAGGGTTCAAATCCCTGCGGCGTCTTTGCT
GCA_028564815.1_mEubGla1.hap2	Eubalaena glacialis	northern right whale	1	1	22300	7037	3434		0		0		Eubalaena_glacialis_BALAENIDAE_CETARTIODACTYLA	1	27606	Mammalia	Artiodactyla	Balaenidae	Eubalaena	Eubalaena glacialis	CM053048.1	115471822	115494121	plus	CM053048.1	115525257	115532293	plus	TTTTTTTTCCTGGACGCGCTGGTGGCTGCGTCCAGGTTTTGCTTTTCACCTTTGAGTCTGTGAGAAAATGAGCAGGAAAAAAGCAAAAG	GACGCTGGTGGTGGCACGCCTGGTACTGCTGGGCCAGGGTTCAAGTCCCTGCGGTGTCCTTGCTTC	TTTTTCTTTTCCTGAGAAAACAAAAGGTTTTGTTTTCTCAGGTTTTGCTTTTTGGCCTTTTCCTAGCTTTTTAAAAAAAAAGCAAAAG	GATGCTGGTGGTTGGCACTCCTGGTTTCCAGGACGGGGTTCAAATCCCTGTGGCGTCTTTGCTTGAC
GCA_028571685.1_mHetBru1.pri	Heterohyrax brucei	yellow-spotted hyrax	1	1	20563	7350	3341	3437	0		0		Heterohyrax_brucei_PROCAVIIDAE_HYRACOIDEA	1	77598	Mammalia	Hyracoidea	Procaviidae	Heterohyrax	Heterohyrax brucei	CM053145.1	148618138	148638700	plus	CM053145.1	148678709	148686058	plus	TTTCTTTTACTGAATGCAGCTCGTGGCTGCATTCAGGTTTTGCTTTTCACCTTTGAGTCTGTGAGAAAATGAGCAGGAAAAAGCAAAAG	GGTGCTGGTGGTGGCACGCCTTGCAGCGCAGGGTCGGGGTTCGAGTCCCCGTGGCGCCTCTGCTTCC	TTTTTCTTTTCCTGAGAAAACAAAAGTTTTGTTTTCTCAGGTTTTGCTTTTTGCCCTTTTCTAGCTTTTAAAAAAAGCAAAAG	GATGCTGGTGGTTGGCACTCCTGCTTGCCAGGATGGGGTTCAAGTCCCTACAGTGTCTTCGCTTGACA
GCA_028583565.1_CAU_O.ammon_polii_1.0	Ovis ammon polii	argali	1	1	21401	6966	3339	2898	0		0		Ovis_ammon_BOVIDAE_CETARTIODACTYLA	0	30527	Mammalia	Artiodactyla	Bovidae	Ovis	Ovis ammon	CM053319.1	43680281	43701681	plus	CM053319.1	43738925	43745890	plus	TTTCTTTTCCTGGATGCGGCTCATGGCCGCATCCAGGTTTTGCTTTTCACCTTTAAGTCTGTGAGAAAATGAGCAGGAAAAAGCAAAAG	GGCGCTGGTGGTGGCACGCCTGGCACTGCTGGGCTGGGGTTCGAGTCCCTGCAGCGTCCCTGCTTC	TTTTTCTTTTCCTGAGAAAACAAAATCTTTTTTGTTTTCTCAGGTTTTGCTTTTTTGCCTTTTCTTATCTTAAAAAAAAAAAAGCAAAAG	GATGCTGGTGGTTGGCACTCCTGGTTTCCAGGACAGGGTTCGAATCCCTGTGGCATCTTTGCTTGAC
GCA_028583685.1_PetGlider_PUasm1.0	Petaurus breviceps papuanus	sugar glider	1	1	30264	8031	3499	2904	1	29876	0		Petaurus_breviceps_PETAURIDAE_DIPROTODONTIA	1	34899	Mammalia	Diprotodontia	Petauridae	Petaurus	Petaurus breviceps	JAMXIF010001156.1	2445887	2476158	plus	JAMXIF010001156.1	2507937	2515967	plus	TTTCTTTTACTGAGGCTGCCTTGCAGCCTCAGGTTTTGCTTTTCACCCTTAACTTTGTGAGAGAGAGCGCCAAAAAGCAAAAG	GGCACTGGCGGCGGCGCGCCCAGTGGGCCGGGGTTCGAGTCCCCGCGGTGTCTCTGCTGCT	TTTTTCTTTTCCTGAGAAAACATGTTTGTTTTCTCAGGTTTTGCTTTTTCACCTTTTCTATTAAAAAAAAAAAAAAGCAAAAG	GATACTGGTGGTCGGCACTCCTGGGCTCCAGGACGGGGTTCAAATCCCTGCGGTATCTTTGCTTCTCT
GCA_028627145.1_Eidolon_dupreanum_HiC	Eidolon dupreanum	Malagasy straw-colored fruit bat	0	1	Nan	6892			Nan	Nan	0		Eidolon_dupreanum_PTEROPODIDAE_CHIROPTERA	1	58063	Mammalia	Chiroptera	Pteropodidae	Eidolon	Eidolon dupreanum	CM053510.1				CM053510.1	3477062	3483953	minus	TTTCTTTTACTGGACGTGGCTCATGGCCACGTTCAGGTTTTGCTTTTCACCTTTGAGTCTGTGAGAAAATGAGCAGGAAAAAGCAAAAG	GGCGCTGGTGGTGGCACACCCAGCACTGCTGGGCCAGGGTTCGAGTCCCTGCGGTGTCCCTGC	TTTTTCTTTTCCTGAGAAAACAAAATTTTGTTTTCTCAGGTTTTGCTTTTTGGCCTTTTCCTAGCTTTTTTTAAAAAAAAGCAAAAG	GATGCTGGTGGTTGGCACTCCTGGTTTCCAGGACGGGGTTCAAATCCCTGTGGCGTCTTTGCT
GCA_028627265.1_Cercopithecus_mitis_HiC	Cercopithecus mitis	blue monkey	0	1	Nan	7079			Nan	Nan	0		Cercopithecus_mitis_CERCOPITHECIDAE_PRIMATES	1	36225	Mammalia	Primates	Cercopithecidae	Cercopithecus	Cercopithecus mitis	CM053397.1				CM053397.1	15392748	15399826	minus			TTTTTCTTTTCCTGAGAAAACAACACGTTTTGTTTTCTCAGGTTTTGCTTTTTGGCCTTTTTCTAGCTTTAAAAAAAAAAAAGCAAAAG	GATGCTGGTGGTTGGCACTCCTGGTTTCCAGGATGGGGTTCAAATCCCTGCGGCATCTTTGCTTTGACTAC
GCA_028644305.1_Xerus_rutilus_HiC	Xerus rutilus	unstriped ground squirrel	0	1	Nan	6962			Nan	Nan	0		Xerus_rutilus_SCIURIDAE_RODENTIA	1	226860	Mammalia	Rodentia	Sciuridae	Xerus	Xerus rutilus	CM053399.1				CM053399.1	6788472	6795433	minus			TTTTTCTTTTCCTGAGAAAACAAAGTTTTGTTTTCTCAGGTTTTGCTTTTTGGCCTTTCCCTAGCTTAAAAAAAAAAAGCAAAAG	GATGCTGGTGGTTGGCACTCCTGGCTTCCAGGACGGGGTTCAAATCCCTGCGGCGTCTTTG
GCA_028645565.1_Papio_papio_HiC	Papio papio	Guinea baboon	1	1	23855	7093	3673	4047	2	6022;17944	0		Papio_papio_CERCOPITHECIDAE_PRIMATES	1	100937	Mammalia	Primates	Cercopithecidae	Papio	Papio papio	CM053429.1	7798355	7822805	minus	CM053429.1	7759619	7766711	minus	TTTCTTTTACTGAGTGTGGCCCATGGCCGCACTCAGGTTTTGCTTTTCACCTTCTGATCTGTGAAAGAGTGAGCAGGAAAAAGCAAAAG	GGCACTGGTGGTGGCACGTCCAGCACGGCTGGGCTGGGGTTCGAGTCCCCGCAGTGTCTCTG	TTTTTCTTTTCCTGAGAAAACAACACGTTTTGTTTTCTCAGGTTTTGCTTTTTGGCCTTTTTCTAGCTTTAAAAAAAAAAAAGCAAAAG	GATGCTGGTGGTTGGCACTCCTGGTTTCCAGGACGGGGTTCAAATCCCTGCGGCATCTTTGCTTTGACTAC
GCA_028646355.1_Arctocephalus_townsendi_HiC	Arctocephalus townsendi	Guadalupe fur seal	1	1	18989	7089	3428	2960	0		0		Arctocephalus_townsendi_OTARIIDAE_CARNIVORA	1	161921	Mammalia	Carnivora	Otariidae	Arctocephalus	Arctocephalus townsendi	CM053449.1	93144539	93163527	plus	CM053449.1	93202381	93209469	plus	GTTTCTTTTACTGGATGCGGCTCATGGCCGCATTCAGGTTTTGCTTTTCACCTTTGAGTCTGAGAAAACAAGGAGGAAAAAGCAAAAGG	GCGCTGGTGGTGGCACGCCTAGCACTGCTGGGCCAGGGTTCGAGTCCCTGTGGCGCCCCTG	TTTTTCTTTTCCTGAGAAAACAAAAGTTTTTGTTCTCTCAGGTTTTGCTTTTTGGCCTTTTGCTAGCTTAAAAAAAAGCAAAAG	GATGCTGGTGGTTGGCACTCCTGGTTTCCGGGACAGGGTTCAAATCCCTGCGGCGTCTTTGCT
GCA_028646385.1_Steno_bredanensis_HiC	Steno bredanensis	rough-toothed dolphin	0	1	Nan	7023			Nan	Nan	0		Steno_bredanensis_DELPHINIDAE_CETARTIODACTYLA	1	46167	Mammalia	Artiodactyla	Delphinidae	Steno	Steno bredanensis	CM053458.1				CM053458.1	92742670	92749692	plus			TTTTTCTTTTCCTGAGAAAACAAAAGGTTTTGTTTTCTCAGGTTTTGCTTTTTGGCCTTTTCCTAGCTTTAAAAAAAAAAGCAAAAG	GATGCTGGTGGTTGGCACTCCTGGTTTCCAGGACGGGGTTCAAATCCCTGTGGCATCTTTGCTTGAC
GCA_028646425.1_Grampus_griseus_HiC	Grampus griseus	Risso's dolphin	0	1	Nan	7013			Nan	Nan	0		Grampus_griseus_DELPHINIDAE_CETARTIODACTYLA	1	83653	Mammalia	Artiodactyla	Delphinidae	Grampus	Grampus griseus	CM053487.1				CM053487.1	91793993	91801005	plus			TTTTTCTTTTCCTGAGAAAACAAAAGGTTTTGTTTTCTCAGGTTTTGCTTTTTAGCCTTTTCCTAGCTTTAAAAAAAAAAAGCAAAAG	GATGCTGGTGGTTGGCACTCCTGGTTTCCAGGACGGGGTTCAAATCCCTGTGGCATCTTTGCTTGAC
GCA_028646465.1_Rhinoceros_unicornis_HiC	Rhinoceros unicornis	Indian rhinoceros	1	1	22306	7262	3537	3708	0		0		Rhinoceros_unicornis_RHINOCEROTIDAE_PERISSODACTYLA	1	9809	Mammalia	Perissodactyla	Rhinocerotidae	Rhinoceros	Rhinoceros unicornis	CM053540.1	21922734	21945039	plus	CM053540.1	21989483	21996744	plus	TTTCTTTTACTGGATGCGGCTCATGGCTGCGTCCAGGTTTTGCTTTTCACCTTTGAGTCTGTGAGAAAAGGAGCAGGAAAAAGCAAAAG	GGCGCTGGTGGCGGCACGCCTAGCACTGCTGGGCCGGGGTTCAAGTCCCTGCAGCGTCCCTGCTTC	TTTTTCTTTTCCTGAGAAAACAAAAAGATTTTGTTTTCTCAGGTTTTGCTTTTTAGCCTTTTCCTAGCTTAAAAAAAAAAAGCAAAAG	GATGCTGGTGGTTGGCACTCCTGGTTTCCAGGACAGGGTTCAAGTCCCTGTGGCGTCTTTG
GCA_028646485.1_Cryptoprocta_ferox_HiC	Cryptoprocta ferox	fossa	1	0	18922	3777	3477		0		1	956	Cryptoprocta_ferox_EUPLERIDAE_CARNIVORA	1	94188	Mammalia	Carnivora	Eupleridae	Cryptoprocta	Cryptoprocta ferox	CM053575.1	6465600	6484521	minus	CM053575.1				GTTTCTTTTACTGGACGCGGCCCATGGCCGCGTTCAGGTTTTGCTTTTCACCTTTGAGTCTGTGAGAAAACGAGCAGGAAAAAGCAAAAGG	GCGCTGGTGGTGGCACGCCTGGCGCTGCTGGGCCAGGGTTCGAGTCCCTGTGGCGTCTCTG	TTTTTCTTTTCCTGAGAAAACAAATTTTGTTTTCTCAGGTTTTGCTTTTTGGCCTTTTTCTAGCTTAAAAAAAAAAAAAAGCAAAAG	GATGCTGGTGGTTGGCACTCCTGGTTTCCAGGACGGGGTTCAAATCCCTGCGGCGTCTTTGCT
GCA_028646595.1_pg-2k	Phalanger gymnotis	Nan	1	1	32044	8159	3474	2951	0		0		Phalanger_gymnotis_PHALANGERIDAE_DIPROTODONTIA	1	65615	Mammalia	Diprotodontia	Phalangeridae	Phalanger	Phalanger gymnotis	CM053623.1	455992442	456024485	plus	CM053623.1	456058313	456066471	plus	TTTCTTTTACTGAGGCTGCCTTGCAGCCTCAGGTTTTGCTTTTCACCCTTAACTTTGTGAGAGAAAGAGTGCCAAAAAGCAAAAG	GGCACTGGCAGTGGCGCGCCTAGTGGGCCGGGGTTCGAGTCCCCGCGGTGTCCCTGCTGCT	TTTTTCTTTTCCTGAGAAAACATGCTTGTTTCCTCAGGTTTTGCTTTTTTACCTTTTCTATTTTTAAAAAAAAAGCAAAAG	GATACTGGTGGTTGGCACTCCTGGGCTCCAGGATGGGGTTCAAATCCCTGCGGTATCTTTGCTTTCTC
GCA_028658305.1_Pachyuromys_duprasi_HiC	Pachyuromys duprasi	fat-tailed gerbil	1	1	18261	6513	3187	2806	1	17386	0		Pachyuromys_duprasi_MURIDAE_RODENTIA	1	298894	Mammalia	Rodentia	Muridae	Pachyuromys	Pachyuromys duprasi	CM053762.1	23386630	23404988	minus	CM053762.1	23360939	23367451	minus	TTTCTTTTCCTGACCGCGGCCCATGGCCGCGCTCAGGTTTTGCTTTTCACCTTTGTCTGTGAGAATGTGAGCAGGAAAAAGCAAAAG	GGCGCTGGTGGTGGCACGCCCATGCTCTGGGCCGGGGTTCGAGCCCCCGCAGCACCCTGCTTCCTTT	TTTTTCTTTTCCTGGGAAAACAAACTTCTGTTTTCTCAGGTTTTGCTTTTTAGCCTTTCCCTAGCTTAAAAAAAAAAAAGCAAAAG	GATGCTGGTGGTTGGCACTCCTGGTTTCCAGGATGGGGTTCAAATCCCTACAGTGTCTTTGCTTG
GCA_028658325.1_Potorous_gilbertii_HiC	Potorous gilbertii	Gilbert's potoroo	1	1	30080	8319	3443	2870	2	500;15140	0		Potorous_gilbertii_POTOROIDAE_DIPROTODONTIA	1	173936	Mammalia	Diprotodontia	Potoroidae	Potorous	Potorous gilbertii	JAQQSK010002593.1	21738	52013	plus	JAQQSK010002593.1	84770	93088	plus	TTTCTTTTACTGAGGCTGCCCTGCAGCCTCAGGTTTTGCTTTTCACCCTTAACTTTGTGAAAGAAAGAGTGCCAAAAAGCAAAAG	GGCACTGGCGGTGGCGCGCCCAGTGGGCCGGGGTTCGAGTCCCCGTGGTGTCTCTGCT	TTTTTCTTTTCCTGAGAAAACATTTTTGTTTCCTCAGGTTTTGCTTTTTCACCTTTTCTATTAAAAAAAAAAAAAAGCAAAAG	GATACTGGTGGTTGGCACTCCTGGGCTCCAGGATGGGGTTCAAATCCCTGCGGTATCTTTGCTTTCTC
GCA_028878055.1_NHGRI_mSymSyn1-v1.1-hic.freeze_pri	Symphalangus syndactylus	siamang	1	1	23248	7071	3685	4074	0		0		Symphalangus_syndactylus_HYLOBATIDAE_PRIMATES	1	9590	Mammalia	Primates	Hylobatidae	Symphalangus	Symphalangus syndactylus	CM054509.1	90029796	90053043	plus	CM054509.1	90123076	90130146	plus	TTTCTTTTACTGAGTGCGGCCATGGGCCGCACTCAGGTTTTGCTTTTCACCTTCCAATCTGTGAAAGAGTGAGCAGGAAAAAGCAAAAG	GGCGCTGGTGGTGGCACGTCCAGCCACGGCTGGGCCGGGGTTCGAGTCCCTGCAGTGTTACTG	TTTTTCTTTTCCTGAGAAAACAACACGTTTTGTTTTCTCAGGTTTTGCTTTTTGGCCTTTTTCTAGCTTTAAAAAAAAAAAAGCAAAAG	GATGCTGGTGGTTGGCACTCCTGGTTTCCAGGACGGGGTTCAAATCCCTGCGGCGTCTTTGCCTGACTA
GCA_028885625.1_NHGRI_mPonPyg2-v1.1-hic.freeze_pri	Pongo pygmaeus	Orangutan	1	1	22572	7049	3651	4046	0		0		Pongo_pygmaeus_HOMINIDAE_PRIMATES	1	9600	Mammalia	Primates	Hominidae	Pongo	Pongo pygmaeus	CM054641.1	9239949	9262520	minus	CM054641.1	9181149	9188197	minus	TTTCTTTTACTGAGTGTGGCCCATGGCCACACTCAGGTTTTGCTTTTCACCTTCCAATCTGTGAAAGAGTGAGCAGGAAAAAGCAAAAG	GGCGCTGGTGATGGCACGTCCAGCATGGCTGGGCCGGGGTTCGAGTCCCCGCAGTGTTGCTG	TTTTTCTTTTCCTGAGAAAACAACACATTTTGTTTTCTCAGGTTTTGCTTTTTGGCCTTTTTCTAGCTTTAAAAAAAAAAAAGCAAAAG	GATGCTGGTGGTTGGCACTCCTGGTTTCCAGGACGGGGTTCAAATCCCTGCGGCGTCTTTGCTTGACTAC
GCA_028975605.1_PSIB_hic	Pusa sibirica	Baikal seal	0	1	Nan	7119			Nan	Nan	0		Pusa_sibirica_PHOCIDAE_CARNIVORA	1	9719	Mammalia	Carnivora	Phocidae	Pusa	Pusa sibirica	CM054864.1				CM054864.1	6832599	6839717	minus	GTTTCTTTTACTGGATGCGGCTTGTGGCCGCGTTCAGGTTTTGCTTTTCACCTTTGAGTCTGTGAGAAAACAAGGAGGAAAAAGCAAAAGG	GCGCTGGTGGTGGCACGCCCAGCACTGCCGGGCCAGGGTTCGAGTCCCTGTGGCGTCCCTG	TTTTTCTTTTCCTGAGAAAACAAAAGTTTTGTTTTCTCAGGTTTTGCTTTTTGGCCTTTTTGCTAGCTTAAAAAAAAAAAAGCAAAAG	GATGCTGGTGGTTGGCACTCCTGGTTTCCAGGACAGGGTTCAAATCCCTGCGGCGTCTTTGCT
GCA_029281585.1_NHGRI_mGorGor1-v1.1-0.2.freeze_pri	Gorilla gorilla gorilla	western gorilla	1	1	22651	7062	3695	4090	0		0		Gorilla_gorilla_HOMINIDAE_PRIMATES	0	9593	Mammalia	Primates	Hominidae	Gorilla	Gorilla gorilla	CM055457.1	75530607	75553257	plus	CM055457.1	75605555	75612616	plus	TTTCTTTTACTGAGTGCGGCCCATGGCCGCACTCAGGTTTTGCTTTTCACCTTCCGATCTGTGAAAGAGTGAGCAGGAAAAAGCAAAAG	GGCGCTGGTGGTGGCACGTCCAGCACGGCTGGGCCGGGGTTCGAGTCCCTGCAGTGTTGCTG	TTTTTCTTTTCCTGAGAAAACAACACGTTTTGTTTTCTCAGGTTTTGCTTTTTGGCCTTTTTCTAGCTTAAAAAAAAAAAAAAGCAAAAG	GATGCTGGTGGTTGGCACTCCTGGTTTCCAGGACGGGGTTCAAATCCCTGCGGCGTCTTTGCTTGACTAC
GCA_029407905.2_PCC_UOA_SB_1v2	Bubalus carabanensis	swamp type water buffalo	1	1	20910	6935	3315		0		0		Bubalus_depressicornis_BOVIDAE_CETARTIODACTYLA	1	346063	Mammalia	Artiodactyla	Bovidae	Bubalus	Bubalus carabanensis	CM055794.1	7446168	7467077	minus	CM055794.1	7403295	7410229	minus	TTTCTTTTCCTGGATGCGGCTCATGGCCGCATCCAGGTTTTGCTTTTCACCTTTGAGTCTGTGAGAAAACGAGCAGGAAAAAGCAAAAG	GGCGCTGGTGGTGGCACGCCTGGCACTGCTGGGCTGGGGTTCGAGTCCCTGCAGCGTCCCTGCTTC	TTTTTCTTTTCCTGAGAAAACAAAATCTTTTTTGTTTTCTCAGGTTTTGCTTTTTTGCCTTTTCTTATCTTAAAAAAAAAGCAAAAG	GATGCTGGTGGTTGGCACTCCTGGTTTCCAGGACGGGGTTCAAATCCCTGTGGCGTCTTTGCTTGAC
GCA_029410595.1_ASM2941059v1	Martes flavigula	yellow-throated marten	1	1	19017	6989	3359	2917	0		0		Martes_flavigula_MUSTELIDAE_CARNIVORA	1	74864	Mammalia	Carnivora	Mustelidae	Martes	Martes flavigula	CM055628.1	108646585	108665601	plus	CM055628.1	108700062	108707050	plus	GTTTCTTTTACTGGATGCGGCTCATGGCCGCGTCCAGGTTTTGCTTTTCACCTTTGAGTCTGTGAGAAAGCGAGGAGGAAAAAGCAAAAGG	GCGCTGGTGGTGGCACGCCTAGCACGGCTGGGCCAGGGTTCGAGTCCCTGTGGTGCCCCTG	TTTTTCTTTTCCTGAGAAAACAAAACTTTGTTTTCTCAGGTTTTGCTTTTTGGCCTTTGCCTAGCTTTAAAAAAAAAAGCAAAAG	GATGCTGGTGGTTGGCACTCCTCATTCCCAGGACAGGGTTCAAATCCCTGCGGCATCTTTGCT
GCA_029783875.1_UCLA_PhaTri_1.0	Phataginus tricuspis	Tree pangolin	1	1	20584	6641	3394	3795	1	19354	1	4986	Phataginus_tricuspis_MANIDAE_PHOLIDOTA	1	358128	Mammalia	Pholidota	Manidae	Phataginus	Phataginus tricuspis	JAQQAC010006904.1	10129137	10149728	minus	JAQQAC010006904.1	10084434	10091572	minus	TTTCTTTTACTGGACGTGGCTCATGGCCATGTCCAGGTTTTGCTTTTCACCTTTGAGTCTGTGAGAAAACAAGCAGGGAAAAGCAAAAG	GGTGCTGGTGATGGCACGCCTGGCACTGCTGGGCCAGGGTTCGAGTCCCTGCAGCATCCT	TTTTTCTTTTCCTGAGAAAACAAAGTCTTTTGTCTTTGTTTTCTCAGGTTTTGCTTTTTGGCCTTTCTTAGCTTTAAAAAAAAAAAGCAAAAG	GACGCTGGTGGTTGGCACTCCTGGTTTCCAGGACAGGGTTCAAATCCCTGTGGTGTCTTTGCTTGAC
GCA_029784025.1_ASM2978402v1	Sus scrofa domesticus	wild boar	1	1	19777	6928	3419		0		0		Sus_scrofa_SUIDAE_CETARTIODACTYLA	0	9823	Mammalia	Artiodactyla	Suidae	Sus	Sus scrofa	JAQHUE010001274.1	1383581	1403357	minus	JAQHUE010001274.1	1342163	1349090	minus	TTTCTTTTCCTGGATGCGGCTCATGGCCGCGTTCAGGTTTTGCTTTTCACCTTTGAGTCTGTGAGAAAACGAGCAGGAAAAAGCAAAAG	GACGTTGGTGGTGGCACACCTGGCACTGCTGGGCCGGGGTTCGAGTCCCCGCAGCGTCCCTGCTT	TTTTTCTTTTCCTGAGAAAACAAAATACTTTGTTTTCTCAGGTTTTGCTTTTTGGCCTTTACCTAGCTTTAAAAAAAAAAGCAAAAG	GATGCTGGTGGTTGGCACTCCTGGCTTCCAGGACAGGGTTCAAATCCCTGCGGCGTCTTTGCTTGAC
GCA_029834395.2_SorCin_2.1	Sorex cinereus	cinereus shrew	1	1	20371	6890	3195		0		0		Sorex_cinereus_SORICIDAE_EULIPOTYPHLA	1	36803	Mammalia	Eulipotyphla	Soricidae	Sorex	Sorex cinereus	JARJLC010000093.1	4737479	4757849	plus	JARJLC010000093.1	4783059	4789948	plus	TTTCTTTTCCTGGATGCGCCTCAGGGCTGCGTCCAGGTTTTGCTTTTCACCTTTGAGTCTGTGAGAACGTGAGCAGGAAAAAGCAAAAG	GGCGCTGGTGGTGGCACGCCTGGCACTGCCGGGCCGGGGTTCGAGTCCCCGCGGCCCCTGCTGC	TTTTTCTTTTCCTGAGAAAACAAAGTCTTTTGTTTTCTCAGGTTTTGCTTTTTGGCCTTTTTCTAACTTAAAAAAAAAAAAAGCAAAAG	GATGCTGGTGGTTGGCACTCCTGGTTTCCAGGACAGGGTTCAAGTCCCTGCGGTGTCTTTG
GCA_029890205.1_ASM2989020v1	Acomys cahirinus	Egyptian spiny mouse	1	1	18953	6461	3111	2770	0		0		Acomys_cahirinus_MURIDAE_RODENTIA	1	10068	Mammalia	Rodentia	Muridae	Acomys	Acomys cahirinus	CM057042.1	28593863	28612815	minus	CM057042.1	28563126	28569586	minus	TTTCTTTTCCTGAGTGCGGCTCATGGCCACACTCAGGTTTTGCTTTTCACCTTTGTCTGTGAGAATGTGAGTAGGAAAAAGCAAAAG	GGCGCTGGTGGTGGCACGCCCACACCCTGGGCCGGGGTTCGAGTCCCCGCAGTACCCTGCTTCCTTT	TTTTTCTTTTCCTGAGAAAACAAACCTCTTGTTTTCTCAGGTTTTGCTTTTTGGCCTTTCCCTAGCTTAAAAAAAAAAAAAGCAAAAG	GATGCTGGTGGTTGGCACTCCTGGTTTCCAGGACAGGGTTCAAATCCCTGCAGTGTCTTGCTTT
GCA_029890215.1_ASM2989021v1	Sus scrofa domesticus	wild boar	1	1	19777	6928	3419		0		0		Sus_scrofa_SUIDAE_CETARTIODACTYLA	0	9823	Mammalia	Artiodactyla	Suidae	Sus	Sus scrofa	JAPVOM010002333.1	926919	946695	minus	JAPVOM010002333.1	885761	892688	minus	TTTCTTTTCCTGGATGCGGCTCATGGCCGCGTTCAGGTTTTGCTTTTCACCTTTGAGTCTGTGAGAAAACGAGCAGGAAAAAGCAAAAG	GACGTTGGTGGTGGCACACCTGGCACTGCTGGGCCGGGGTTCGAGTCCCCGCAGCGTCCCTGCTT	TTTTTCTTTTCCTGAGAAAACAAAATACTTTGTTTTCTCAGGTTTTGCTTTTTGGCCTTTACCTAGCTTTAAAAAAAAAAGCAAAAG	GATGCTGGTGGTTGGCACTCCTGGCTTCCAGGACAGGGTTCAAATCCCTGCGGCGTCTTTGCTTGAC
GCA_029890225.1_ASM2989022v1	Sus scrofa domesticus	wild boar	1	1	19756	6931	3419		1	7564	0		Sus_scrofa_SUIDAE_CETARTIODACTYLA	0	9823	Mammalia	Artiodactyla	Suidae	Sus	Sus scrofa	JAPVON010001426.1	45364	65127	plus	JAPVON010001426.1	99171	106101	plus	TTTCTTTTCCTGGATGCGGCTCATGGCCGCGTTCAGGTTTTGCTTTTCACCTTTGAGTCTGTGAGAAAACGAGCAGGAAAAAGCAAAAG	GACGTTGGTGGTGGCACACCTGGCACTGCTGGGCCGGGGTTCGAGTCCCCGCAGCGTCCCTGCTT	TTTTTCTTTTCCTGAGAAAACAAAATACTTTGTTTTCTCAGGTTTTGCTTTTTGGCCTTTACCTAGCTTTAAAAAAAAAAGCAAAAG	GATGCTGGTGGTTGGCACTCCTGGCTTCCAGGACAGGGTTCAAATCCCTGCGGCGTCTTTGC
GCA_029958975.1_ASM2995897v1	Lepus timidus	Mountain hare	1	1	19666	6824	3825		0		0		Lepus_timidus_LEPORIDAE_LAGOMORPHA	1	62621	Mammalia	Lagomorpha	Leporidae	Lepus	Lepus timidus	JARWMA010000003.1	6309975	6329640	minus	JARWMA010000003.1	6269097	6275920	minus	TGAGTGCGGCTCACGGCCCCGCTCCGGTTTTGCTTTTCACCCTGGAGTCCTGAGAACGCGAGCAGAGGAAAAAGCAAAAG	GGCGCTGGTGGCGGCACGCCAGCACTGCTGGGCGGGGTTCGAGTCCCCGCGGCGCCCCTGCTTCCTCT	TTTTTCTTTTCCTGAGAAAACAATTTTTGTTATCTCAGGTTTTGCTTTTTGGCCTTTATCTAGCTTTAAAAAAAAAAGCAAAAG	GATGCTGGTGGTTGGCACTCCTGGTTTCCAGGACGGGGTTCAAATCCCTGCGGCGTCTTTGCTTG
GCA_030015415.1_ASM3001541v1	Cynopterus sphinx	Indian short-nosed fruit bat	1	1	20567	6760	3513		0		0		Cynopterus_sphinx_PTEROPODIDAE_CHIROPTERA	1	9400	Mammalia	Chiroptera	Pteropodidae	Cynopterus	Cynopterus sphinx	CM057383.1	42359570	143463897	plus	CM057383.1	143495548	143502307	plus	TTTCTTTTACTGGACGCGGCTCATGGCCGCGTTCAGGTTTTGCTTTTCACCTTTGAGTCTGTGAGAAAATGAGCAGGAAAAAGCAAAAG	GGCGCTGGTGGTGGCACACCCAGCACTGCTGGGCCAGGGTTCGAGTCCCTGTGGCGTCCCTGC	TTTTTCTTTTCCTGAGAAAACAAAAATTTTGTTTTCTCAGGTTTTGCTTTTTGGCCTTTTCCTAGCTTTTTTTTAAAAAAAGCAAAAG	GATGCTGGTGGTTGGCACTCCTGGTTTCCAGGACGGGGTTCAAATCCCTGTGGCGTCTTTGCT
GCA_030028045.1_mHipAmp2.hap2	Hippopotamus amphibius kiboko	hippopotamus	1	1	20927	7064	3377		0		0		Hippopotamus_amphibius_HIPPOPOTAMIDAE_CETARTIODACTYLA	0	9833	Mammalia	Artiodactyla	Hippopotamidae	Hippopotamus	Hippopotamus amphibius	CM057486.1	126134968	126155894	plus	CM057486.1	126195256	126202319	plus	TTTCTTTTCCTGGATGCGGCTCATGGCCGCATTCAGGTTTTGCTTTTCACCTTTGAGTCTGTGAGAAAATGAGCAGGAAAAAGCAAAAG	GATGCTGGTGGTGGCACGCCTGGCACTGCTGGGCCAGGGTTCGAGTCCCTGCAGCATCCCTGCTTC	TTTTTCTTTTCCTGAGAAAACAAAATCTTTTTGTTTTGTTTTCTCAGGTTTTGCTTTTTGGCCTTTCCTAGCTTTAAAAAAAAAAAAGCAAAAG	GATGCTGGTGGTTGGCACTCCTGGTTTCCAGGACGGGGTTCAAATCCCTGTGGCGTCTTTGCTTGAC
GCA_030035585.1_mDugDug1.hap1	Dugong dugon	dugong	1	1	21641	6927	3634		0		0		Dugong_dugon_DUGONGIDAE_SIRENIA	1	29137	Mammalia	Sirenia	Dugongidae	Dugong	Dugong dugon	CM057467.1	131718936	131740576	plus	CM057467.1	131795338	131802264	plus	TTTCTTTTACTGAACGCAGCTCGTGGCTGCGTTCAGGTTTTGCTTTTCACCTTTGAGTCTATGAGAGAATGAGCAGGAAAAAGCAAAAG	GGCGCTGGTGGTGGCACGCCTAGCACTGCTGGGTCGGGGTTCGAGTCCCTGTGGCGTCTCTGCTGCC	TTTTTCTTTTCCTGAGAAAACAAAAAAGCTTTTGTTTTCTCAGGTTTTGCTTTTTGGCCTTTTCCTAGCTTTAAAAAAAAAAAAGCAAAAG	GATGCTGGTGGTTGGCACTCCTGTTTTCCAGGACGGGGTTCAAATCCCTGCAGCATCTTTGCTTGACT
GCA_030062865.1_ASM3006286v1	Delphinus delphis	short-beaked saddleback dolphin	1	1	17228	7028	3411	3305	0		0		Delphinus_delphis_DELPHINIDAE_CETARTIODACTYLA	1	9728	Mammalia	Artiodactyla	Delphinidae	Delphinus	Delphinus delphis	CM057703.1	23898283	101802507	plus	CM057703.1	101825551	101832578	plus	TTTTTTTTCCTGGACGCGCTGATGGCTGCGTCCAGGTTTTGCTTTTCACCTTTGAGTCTGTGAGAAAATGAGCAGGAAAAAAGCAAAAG	GGCACTGGTGGTGGCACGCCTGGTACTGCTGGGCCAGGGTTCAAGTCCCTGCAGTGTCCCTGCTTC	TTTTTCTTTTCCTGAGAAAACAAAAGGTTTTGTTTTCTCAGGTTTTGCTTTTTGGCCTTTTCCTAGCTTTAAAAAAAAAAAGCAAAAG	GATGCTGGTGGTTGGCACTCCTGGTTTCCAGGACGGGGTTCAAATCCCTGTGGCATCTTTGCTTGAC
GCA_030068075.1_ASM3006807v1	Paguma larvata	masked palm civet	1	1	17896	7123	3416		0		0		Paguma_larvata_VIVERRIDAE_CARNIVORA	1	9675	Mammalia	Carnivora	Viverridae	Paguma	Paguma larvata	CM057831.1	106286700	106304595	plus	CM057831.1	106345794	106352916	plus	GTTTCTTTTACTGGACGCGGCCTGTGGCCGCGTTCAGGTTTTGCTTTTCACCTTTGAGTCTGTGAGAAAACGAGCAGGAAAAAGCAAAAGG	GCGCTGGTGGTGGCACGCCTGGCGCTGCTGGGCCAGGGTTCGAGTCCCTGTGGCGTCTCAG	TTTTTCTTTTCCTGAGAAAACAAGTTTTGTTTTCTCAGGTTTTGCTTTTTGGCCTTTTCCTAGCTTAAAAAAAAAAAGCAAAAG	GATGCTGGTGGTTGGCACTCCTGGTTTCCAGGACAGGGTTCAAATCCCTGCGGCATCTTTGCT
GCA_030077935.1_EMax_Ele146	Elephas maximus	Indian elephant	1	1	21770	6883	3495	3588	0		0		Elephas_maximus_ELEPHANTIDAE_PROBOSCIDEA	0	9783	Mammalia	Proboscidea	Elephantidae	Elephas	Elephas maximus	JAOTHW010000121.1	5210855	5232624	plus	JAOTHW010000121.1	5278781	5285663	plus	TTTCTTTTACTGAACGCAGCTCATGGCTGCGTTCAGGTTTTGCTTTTCACCTTTGAGTCTGTGAGAAAATGAGCAGGAAAAAGCAAAAG	GGCGCTGGTGGTGGCACGCCCTGCAGTGCTGGGCCGGGGTTCGAGTCCCCGTGGCGCCTCTGCTTCC	TTTTTCTTTTCCTGAGAAAACAAAAGCTTTTGTTTTCTCAGGTTTTGCTTTTTGGCCTTTTCCTAGCTTTAAAAAAAAAAAAGCAAAAG	GATGCTGGTGGTTGGCACTCCTGTTTTCCAGGACGGGGTTCAAATCCCTGCAGCGTCTTTGCTTGA
GCA_030077955.1_EMax_Ele145	Elephas maximus	Indian elephant	1	1	21749	6884	3493	3586	0		0		Elephas_maximus_ELEPHANTIDAE_PROBOSCIDEA	0	9783	Mammalia	Proboscidea	Elephantidae	Elephas	Elephas maximus	JAOTHX010000686.1	2051657	2073405	plus	JAOTHX010000686.1	2121540	2128423	plus	TTTCTTTTACTGAACGCAGCTCATGGCTGCGTTCAGGTTTTGCTTTTCACCTTTGAGTCTGTGAGAAAATGAGCAGGAAAAAGCAAAAG	GGCGCTGGTGGTGGCACGCCCTGCAGTGCTGGGCCGGGGTTCGAGTCCCCGTGGCGCCTCTGCTTCC	TTTTTCTTTTCCTGAGAAAACAAAAGCTTTTGTTTTCTCAGGTTTTGCTTTTTGGCCTTTTCCTAGCTTTAAAAAAAAAAAAGCAAAAG	GATGCTGGTGGTTGGCACTCCTGTTTTCCAGGACGGGGTTCAAATCCCTGCAGCGTCTTTGCTTGA
GCA_030077965.1_EMax_Ele165	Elephas maximus	Indian elephant	1	1	21706	6878	3492	3585	2	11350;19436	1	900	Elephas_maximus_ELEPHANTIDAE_PROBOSCIDEA	0	9783	Mammalia	Proboscidea	Elephantidae	Elephas	Elephas maximus	JAOTHY010000143.1	2114282	2136220	plus	JAOTHY010000143.1	2184344	2191348	plus	TTTCTTTTACTGAACGCAGCTCATGGCTGCGTTCAGGTTTTGCTTTTCACCTTTGAGTCTGTGAGAAAATGAGCAGGAAAAAGCAAAAG	GGCGCTGGTGGTGGCACGCCCTGCAGTGCTGGGCCGGGGTTCGAGTCCCCGTGGCGCCTCTGCTTCC	TTTTTCTTTTCCTGAGAAAACAAAAGCTTTTGTTTTCTCAGGTTTTGCTTTTTGGCCTTTTCCTAGCTTTAAAAAAAAAAAAGCAAAAG	GATGCTGGTGGTTGGCACTCCTGTTTTCCAGGACGGGGTTCAAATCCCTGCAGCGTCTTTGCTTGA
GCA_030077985.1_EMax_Ele166	Elephas maximus	Indian elephant	1	1	21732	6884	3483	3576	0		0		Elephas_maximus_ELEPHANTIDAE_PROBOSCIDEA	0	9783	Mammalia	Proboscidea	Elephantidae	Elephas	Elephas maximus	JAOTHZ010000131.1	2117483	2139214	plus	JAOTHZ010000131.1	2187384	2194267	plus	TTTCTTTTACTGAACGCAGCTCATGGCTGCGTTCAGGTTTTGCTTTTCACCTTTGAGTCTGTGAGAAAATGAGCAGGAAAAAGCAAAAG	GGCGCTGGTGGTGGCACGCCCTGCAGTGCTGGGCCGGGGTTCGAGTCCCCGTGGCGCCTCTGCTTCC	TTTTTCTTTTCCTGAGAAAACAAAAGCTTTTGTTTTCTCAGGTTTTGCTTTTTGGCCTTTTCCTAGCTTTAAAAAAAAAAAAGCAAAAG	GATGCTGGTGGTTGGCACTCCTGTTTTCCAGGACGGGGTTCAAATCCCTGCAGCGTCTTTGCTTGA
GCA_030077995.1_EMax_Ele538	Elephas maximus	Indian elephant	1	1	21596	6883	3494	3587	1	7054	0		Elephas_maximus_ELEPHANTIDAE_PROBOSCIDEA	1	9783	Mammalia	Proboscidea	Elephantidae	Elephas	Elephas maximus	JAOTIA010000147.1	9143990	9165593	minus	JAOTIA010000147.1	9089935	9096817	minus	TTTCTTTTACTGAACGCAGCTCATGGCTGCGTTCAGGTTTTGCTTTTCACCTTTGAGTCTGTGAGAAAATGAGCAGGAAAAAGCAAAAG	GGCGCTGGTGGTGGCACGCCCTGCAGTGCTGGGCCGGGGTTCGAGTCCCCGTGGCGCCTCTGCTTCC	TTTTTCTTTTCCTGAGAAAACAAAAGCTTTTGTTTTCTCAGGTTTTGCTTTTTGGCCTTTTCCTAGCTTTAAAAAAAAAAAAGCAAAAG	GATGCTGGTGGTTGGCACTCCTGTTTTCCAGGACGGGGTTCAAATCCCTGCAGCGTCTTTGCTTGA
GCA_030247045.1_ASM3024704v1	Colobus guereza	mantled guereza	1	1	25382	7150	3658	4049	0		0		Colobus_guereza_CERCOPITHECIDAE_PRIMATES	1	33548	Mammalia	Primates	Cercopithecidae	Colobus	Colobus guereza	CM058085.1	9102055	9127436	minus	CM058085.1	9047841	9054990	minus	TTTCTTTTACTGAGTGCAGCCCATGGCCGCACTCAGGTTTTGCTTTTCACCTTCTGATCTGTGAAAGAGTGAGCAGGAAAAAGCAAAAG	GGCACTGGTAGTGGCATGTCCAGCACAGCTGGGCCGGGGTTCGAGTCCCCGCAGTGTCGCTG	TTTTTCTTTTCCTGAGAAAACAACACGTTTTGTTTTCTCAGGTTTTGCTTTTTGGCCTTTTTCTAGCTTTTAAAAAAAAAAAGCAAAAG	GATGCTGGTGGTTGGCACTCCTGGTTTCCAGGACGGGGTTCAAATCCCTGCGGCATCTTTGCTTTGACTAC
GCA_900642305.1_arcGaz3	Arctocephalus gazella	antarctic fur seal	0	1	Nan	7082			Nan	Nan	0		Arctocephalus_gazella_OTARIIDAE_CARNIVORA	1	37190	Mammalia	Carnivora	Otariidae	Arctocephalus	Arctocephalus gazella	CAAAJK010000046.1				CAAAJK010000046.1	102528458	102535539	plus	GTTTCTTTTACTGGATGCGGCTCATGGCCGCATTCAGGTTTTGCTTTTCACCTTTGAGTCTGAGAAAACAAGGAGGAAAAAGCAAAAGG	GCGCTGGTGGTGGCACGCCTAGCACTGCTGGGCCAGGGTTCGAGTCCCTGTGGCGCCCCTG	TTTTTCTTTTCCTGAGAAAACAAAAGTTTTTGTTCTCTCAGGTTTTGCTTTTTGGCCTTTTGCTAGCTTAAAAAAAAGCAAAAG	GATGCTGGTGGTTGGCACTCCTGGTTTCCGGGACAGGGTTCAAATCCCTGCGGCGTCTTTGCT
GCA_902655055.2_mLutLut1.2	Lutra lutra	European river otter	1	1	18450	6925	3434	2988	0		0		Lutra_lutra_MUSTELIDAE_CARNIVORA	1	9657	Mammalia	Carnivora	Mustelidae	Lutra	Lutra lutra	LR738412.1	107784230	107802679	plus	LR738412.1	107843305	107850229	plus	GTTTCTTTTACTGGATGCGGCTCATGGCCGCATCCAGGTTTTGCTTTTCACCTTGAGTCTGTGAGAAAGCAAGGAGGAAAAAGCAAAAGG	GCGCTGGTGGTGGCACGCCTAGCACCACTGGGCCAGGGTTCGAGTCCCTGTGGCGCCCCTG	TTTTTCTTTTCCTGAGAAAACAAAATTTTGTTTTCTCAGGTTTTGCTTTTTGGCCTTTTCCTAGCTTTAAAAAAAAAAAAGCAAAAG	GATGCTGGTGGTTGGCACTCCTGATTACCAGGACAGGGTTCAAATCCCTGCGGTGTCTTTGCT
GCA_902686445.2_mSciCar1.2	Sciurus carolinensis	gray squirrel	1	1	20611	7019	4199		0		0		Sciurus_carolinensis_SCIURIDAE_RODENTIA	1	30640	Mammalia	Rodentia	Sciuridae	Neosciurus	Neosciurus carolinensis	LR738600.1	10227366	10247976	minus	LR738600.1	10186771	10193789	minus	TTTCTTTTACTGGCCGCGGCTCATGGCCGCGGTCAGGTTTTGCTTTTCACCTTTCAGTCTGTGAGAAAGTGAGCAGGAAAAAGCAAAAG	GGCGCTGGTGGCGGCACGCCCACGAGTGGGCCGGGGTTCGAGTCCCCGCGGCGTCCCTGCTTCCTCC	TTTTTCTTTTCCTGAGAAAACAAAACTTTTTGTTTTCTCAGGTTTTGCTTTTTGGCCTTTCCCTAGCTTAAAAAAAAAAAAAAGCAAAAG	GATGCTGGTGGTTGGCACTCCTGGCTTCCAGGACGGGGTTCAAATCCCTGCGGCGTCTTTG
GCA_902686455.2_mSciVul1.2	Sciurus vulgaris	red squirrel	1	1	20607	6975	4235		0		0		Sciurus_vulgaris_SCIURIDAE_RODENTIA	1	55149	Mammalia	Rodentia	Sciuridae	Sciurus	Sciurus vulgaris	LR738622.1	8321171	8341777	minus	LR738622.1	8282324	8289298	minus	TTTCTTTTACTGGCCGCGGCTCCTGGCCGCGGTCAGGTTTTGCTTTTCACCTTTCAGTCTGTGAGAAAGTGAGCAGGAAAAAGCAAAAG	GGCGCTAGTGGCGGCACGCCCACGAGTGGGCCGGGGTTCGAGTCCCCGCGGCGTCCCTGCTTCCTCC	TTTTTCTTTTCCTGAGAAAACAAAACTTTTGTTTTCTCAGGTTTTGCTTTTTGGCCTTTCCCTAGCTTAAAAAAAAAAAAAGCAAAAG	GATGCTGGTGGTTGGCACTCCTGGCTTCCAGGACGGGGTTCAAATCCCTGCGGCGTCTTTG
GCA_902712895.1_Rtarandus_v2.1	Rangifer tarandus tarandus	reindeer	1	1	20682	6985	3334		0		0		Rangifer_tarandus_CERVIDAE_CETARTIODACTYLA	0	9870	Mammalia	Artiodactyla	Cervidae	Rangifer	Rangifer tarandus	CACTHY010000062.1	7212041	7232722	minus	CACTHY010000062.1	7163197	7170181	minus	TTTCTTTTCCTGGACGCGGCCGGGCCGCGTCCAGGTTTTGCTTTTCACCTTTGAGTCTGTGAGAAAATGAGCAGGAAAAAGCAAAAG	GGCGCTGGTGGTGGCACGCCTGGCACTGCTGGGCCGGGGTTCGAGTCCCTGCAGCGTCCCTGCTTC	TTTTTCTTTTCCTGAGAAAACAAAATCTTTTTGTTTTCTCAGGTTTTGCTTTTTCGCCTTTTCTTATCTTAAAAAAAAAAAAGCAAAAG	GATGCTGGTGGTTGGCACTCCTGGTTTCCAGGATGGGGTTCAAATCCCTGTGGCATCTTTGCTTGAC
GCA_902729485.2_Mus_minutoides_I2396_v1	Mus minutoides	Southern African pygmy mouse	1	1	22130	6806	3169	2888	0		0		Mus_minutoides_MURIDAE_RODENTIA	1	10105	Mammalia	Rodentia	Muridae	Mus	Mus minutoides	CACVCL010030482.1	6902	29031	minus	CACVCL010026295.1	471209	478014	minus	TTTCTTTTCCTGATCGCGGCTCATGGCCGCGCTCAGGTTTTGCTTTTCACCTTTATCTGAGAGAACGTGAGCAGGAAAAAGCAAAAG	GGCACTGGTGGTGGCACGCCCACATTGCAGGCCGGGGTTCGAGTCCCCGCAGTACCCTGCTTCCTTC	TTTTTCTTTTCCTGAGAAAACAACCTTTTGTTTTCTCAGGTTTTGCTTTTTGGCCTTTCCCTAGCTTTAAAAAAAAAAGCAAAAG	GATGCTGGTGGTTGGCACTCCTGGTTTCCAGGACGGGGTTCAAGTCCCTGCGGTGTCTTTG
GCA_902806735.1_Bank_vole1_10x	Myodes glareolus	Bank vole	1	1	20638	6497	2906	2620	0		0		Myodes_glareolus_CRICETIDAE_RODENTIA	1	447135	Mammalia	Rodentia	Cricetidae	Myodes	Myodes glareolus	LR761947.1	4713527	4734164	plus	LR761947.1	4754386	4760882	plus	TTTCTTTTCCTGACCGCGGCTCATGGCCGCGCTCAGGTTTTGCTTTTCACCTTTGTCTGTGAGAACGTGAGCAGAAAAAAGCAAAAG	GGCACTGGTGGTGGCACGCCCATGCTTCTGGGCCGGGGTTCGAGTCCCCGTGGTACCCTGCTTCCTTT	TTTTTCTTTTCCTGAGAAAACAAACTTTTGTTATCTCAGGTTTTGCTTTTTGGCCTTTCCCTAGCTTAAAAAAAAAAAAGCAAAAG	GATGCCGGTGGTTGGCACTCCTGGTTTCCAGGATGGGGTTCAAATCCCTGCGGTGTCTTTG
GCA_902806775.1_Field_vole_promethion_pilon	Microtus agrestis	short-tailed field vole	1	1	20367	6520	2938	2631	0		0		Microtus_agrestis_CRICETIDAE_RODENTIA	1	29092	Mammalia	Rodentia	Cricetidae	Microtus	Microtus agrestis	CADCXT010006939.1	5918688	5939054	plus	CADCXT010006939.1	5959707	5966226	plus	TTTCTTTTCCTGACCGCGGCTCATGGCCGCGCTCAGGTTTTGCTTTTCACCTTTGTCTGTGAGAACGTGAGCAGAAAAAGCAAAAG	GGCACTGGTGGTGGCACGCCCATGCTTCTGGGCCGGGGTTCGAGTCCCCGCAGTACCCTGCTTTTTTT	TTTTTCTTTTCCTGAGAAAACAAACTTTTGTTATCTCAGGTTTTGCTTTTTGGCCTTTCCCTAGCTTAAAAAAAAAAAGCAAAAG	GATGCCGGTGGTTGGCACTCCTGGTTTCCAGGACGGGGTTCAAATCCCTGCGGTGTCTTTG
GCA_902825105.1_synceruscaffer	Syncerus caffer	African buffalo	1	1	20921	6972	3317	3443	0		0		Syncerus_caffer_BOVIDAE_CETARTIODACTYLA	1	9970	Mammalia	Artiodactyla	Bovidae	Syncerus	Syncerus caffer	CADEAB010000028.1	11723975	11744895	minus	CADEAB010000028.1	11678686	11685657	minus	TTTCTTTTCCTGGATGCGGCTTATGGCCGCATCCAGGTTTTGCTTTTCACCTTTGAGTCTGTGAGAAAACGAGCAGGAAAAAGCAAAAG	GGCGCTGGTGGTGGCACGCCTGGCACTGCTGGGCTGGGGTTCGAGTCCCTGCAGCGTCCTTGCTTC	TTTTTCTTTTCCTGAGAAAACAAAATCTTTTTTGTTTTCTCAGGTTTTGCTTTTTTGCCTTTTCTTACCTTAAAAAAAAAAAGCAAAAG	GATGCTGGTGGTTGGCACTCCTGGTTTCCAGGACGGGGTTCAAATCCCTGTGGCGTCTTTGCTTGAC
GCA_903231385.1_OvNiv1.0	Ovis nivicola lydekkeri	snow sheep	1	1	21412	6969	3352	2903	0		0		Ovis_nivicola_BOVIDAE_CETARTIODACTYLA	1	56194	Mammalia	Artiodactyla	Bovidae	Ovis	Ovis nivicola	CAFBRR010000120.1	331732	353143	minus	CAFBRR010000120.1	287437	294405	minus	TTTCTTTTCCTGGATGCGGCTCATGGCCGCATCCAGGTTTTGCTTTTCACCTTTAAGTCTGTGAGAAAATGAGCAGGAAAAAGCAAAAG	GGCGCTGGTGGTGGCACGCCTGGCACTGCTGGGCTGGGGTTCGAGTCCCTGCAGCGTCCCTGCTTC	TTTTTCTTTTCCTGAGAAAACAAAATCTTTTTTGTTTTCTCAGGTTTTGCTTTTTTGCCTTTTCTTATCTTAAAAAAAAAAAAGCAAAAG	GATGCTGGTGGTTGGCACTCCTGGTTTCCAGGACGGGGTTCGAATCCCTGTGGCGTCTTTGCTTGAC
GCA_903995435.1_mAcoRus1.1	Acomys russatus	golden spiny mouse	1	1	19864	6476	3189	2847	0		0		Acomys_russatus_MURIDAE_RODENTIA	1	60746	Mammalia	Rodentia	Muridae	Acomys	Acomys russatus	LR877216.1	28143962	28163825	minus	LR877216.1	28114199	28120674	minus	TTTCTTTTCCTGAGCGCGGCTCATGGCCGCACTCAGGTTTTGCTTTTCACCTTTGTCTGTGAGAATGTGAGTAGGAAAAAGCAAAAG	GGCGCTGGTGGTGGCACGCCCACGCCCTGGGCCGGGGTTCGAGTCCCCGCAGTACCCTGCTTCCTTT	TTTTTCTTTTCCTGAGAAAACAAACCTCTGTTTTCTCAGGTTTTGCTTTTTGGCCTTTCCCTAGCTTTAAAAAAAAAAGCAAAAG	GATGCTGGTGGTTGGCACTCCTGGTTTCCAGGACAGGGTTCAAATCCCTGCAGTGTCTTGC
GCA_905146905.1_NYPRO_anot_genome	Nyctereutes procyonoides	raccoon dog	1	0	19673	Nan	3575		0		Nan	Nan	Nyctereutes_procyonoides_CANIDAE_CARNIVORA	1	34880	Mammalia	Carnivora	Canidae	Nyctereutes	Nyctereutes procyonoides	CAJHUB010000654.1	11056487	11076159	minus	CAJHUB010000654.1				GTTTCTTTTACTGGATGAGGCTCATGGCCACATTCAGGTTTTGCTTTTCACCTTTGAGTCTGTGCGAAAACAAGGAGGAAAAAGCAAAAGA	ACGCTGGTGGTGGCACGCCCAGCGCTGCTGGGCCAGGGTTCAAGTCCCTGTGGCGTCCTG
GCA_905335845.1_Sus_cebifrons.v1	Sus cebifrons	Visayan warty pig	1	1	18848	6894	3425		0		0		Sus_cebifrons_SUIDAE_CETARTIODACTYLA	1	315377	Mammalia	Artiodactyla	Suidae	Sus	Sus cebifrons	CAJOYB010001128.1	9325776	9344623	minus	CAJOYB010001128.1	9284569	9291462	minus	TTTCTTTTCCTGGATGCGGCTCATGGCCGCGTTCAGGTTTTGCTTTTCACCTTTGAGTCTGTGAGAAAACGAGCAGGAAAAAGCAAAAG	GACGTTGGTGGTGGCACACCTGGCACTGCTGGGCCGGGGTTCGAGTCCCCGCAGCGTCCCTGCTT	TTTTTCTTTTCCTGAGAAAACAAAGTATTTTGTTTTCTCAGGTTTTGCTTTTTGGCCTTTACCTAGCTTTAAAAAAAAAGCAAAAG	GATGCTGGTGGTTGGCACTCCTGGCTTCCAGGACAGGGTTCAAATCCCTGCGGCGTCTTTGCTTGAC
GCA_907164435.1_mAcoDim1_REL_1905	Acomys dimidiatus	Nan	1	1	18369	6464	3091	2756	3	8860;13194;17426	0		Acomys_dimidiatus_MURIDAE_RODENTIA	1	60744	Mammalia	Rodentia	Muridae	Acomys	Acomys dimidiatus	OU015389.1	27498347	27516739	minus	OU015389.1	27467683	27474146	minus	TTTCTTTTCCTGAGTGCGGCTCATGGCCGCACTCAGGTTTTGCTTTTCACCTTTGTCTGTGAGAATGTGAGTAGGAAAAAGCAAAAG	GGCGCTGGTGGTGGCACGCCCACACCCTGGGCCGGGGTTCAAGTCCCCGCAGTACCCTGCTTCCTTT	TTTTTCTTTTCCTGAGAAAACAAACCTCTTGTTTTCTCAGGTTTTGCTTTTTGGCCTTTCCCTAGCTTAAAAAAAAAAAAAAGCAAAAG	GATGCTGGTGGTTGGCACTCCTGGTTTCCAGGACAGGGTTCAAATCCCTGCAGTGTCTTGCTTT
GCA_907164505.1_mAcoKem2_REL_1905	Acomys kempi	Kemp's spiny mouse	1	1	19362	6407	3084	2743	1	15658	0		Acomys_spinosissimus_MURIDAE_RODENTIA	1	83762	Mammalia	Rodentia	Muridae	Acomys	Acomys kempi	OU015370.1	27378135	27397504	minus	OU015370.1	27346416	27352822	minus	TTTCTTTTCCTGAGTGCAGCTCATGGCCGCACTCAGGTTTTGCTTTTCACCTTTGTCTGTGAGAATGTGAGTAGGAAAAAGCAAAAG	GGCGCTGGTGGTGGCACGCCCAGACCCTGGGCCGGGGTTCGAGTCCCCGCAGTACCCTGCTTCCTTT	TTTTTCTTTTCCTGAGAAAACAAACCTTGTTTTCTCAGGTTTTGCTTTTTGGCCTTTCCCTAGCTTAAAAAAAAAAAAGCAAAAG	GATGCTGGTGGTTGGCACTCCTGGTTTCCAGGACAGGGTTCAAATCCCTGCAGTGTCTTGCTTT
GCA_907164525.1_mLopImh1.curated_primary_1811	Lophiomys imhausi	crested rat	1	1	24371	6647	3245	2868	0		0		Lophiomys_imhausi_MURIDAE_RODENTIA	1	248799	Mammalia	Rodentia	Muridae	Lophiomys	Lophiomys imhausi	CAJQZJ010000838.1	2429591	2453961	minus	CAJQZJ010000838.1	2399670	2406316	minus	TTTCTTTTCCTGACCGCGGCTTATGGCTGCGCTCAGGTTTTGCTTTTCACCTTTGTCTGTGAGAATGTGAGCAGAAAAAAGCAAAAG	GGCACTGGTGGTGGCACGCCCACACTCTGGGCCGGGGTTCGAGTCCCTGCAGTACCCTGCTTCCTTT	TTTTTCTTTTCCTGAGAAAACAAACACTTGTTTTCTCAGGTTTTGCTTTTTGGCCTTTTCCTAGCTTAAAAAAAAAAAAAAGCAAAAG	GATGCTGGTGGTTGGCACTCCTGGTTTCCAGGATGGGGTTCGAATCCCTGCGGTGTCTTTG
GCA_907164565.1_mPsaObe1.curated_primary_1811	Psammomys obesus	fat sand rat	1	0	19488	Nan	3152	2819	1	18524	Nan	Nan	Psammomys_obesus_MURIDAE_RODENTIA	1	48139	Mammalia	Rodentia	Muridae	Psammomys	Psammomys obesus	CAJQZG010006057.1	1721134	1740629	plus	CAJQZG010006057.1				TTTCTTTTCCTGAGCGCAGCCCATGGCCGCGCTCAGGTTTTGCTTTTCACCTTTGTCTGTGAGAACATGAGCAGGAAAAAGCAAAAG	GGCGCTGGTGGTGGCACGCCCGTGCTCTGGGCCGGGGTTCAAGTCCCCGCAGTACCCTGCTTCCTTT
GCA_907169655.1_mAcoPer2_REL_1905	Acomys percivali	Percival's spiny mouse	1	1	19857	6495	3150	2813	0		0		Acomys_percivali_MURIDAE_RODENTIA	1	83527	Mammalia	Rodentia	Muridae	Acomys	Acomys percivali	OU015757.1	27461192	27481048	minus	OU015757.1	27432447	27438941	minus	TTTCTTTTCCTGAGTGCGGCTCATGGCCGCACTCAGGTTTTGCTTTTCACCTTTGTCTGTGAGAATGTGAGTAGGAAAAAGCAAAAG	GGCGCTGGTGGTGGCACGCCCACACCCTGGGCCGGGGTTCGAGTCCCCGCAGTACCCTGCTTCCTTT	TTTTTCTTTTCCTGAGAAAACAAACCTCTGTTTTCTCAGGTTTTGCTTTTTGGCCTTTCCCTAGCTTTAAAAAAAAAAAAGCAAAAG	GATGCTGGTGGTTGGCACTCCTGGTTTCCAGGACGGGGTTCAAATCCCTGCGGTGTCTTGC
GCA_916098195.1_ORGONE_01	Ateles hybridus	brown spider monkey	1	1	23071	7082	3623	4020	0		0		Ateles_hybridus_ATELIDAE_PRIMATES	1	129801	Mammalia	Primates	Atelidae	Ateles	Ateles hybridus	CAJZLT010000052.1	6842680	6865750	plus	CAJZLT010000052.1	6910450	6917531	plus	TTTCTTTTACTGAGTGTGCCCATGGCCACACTCAGGTTTTGCTTTTCACCTTTCAATCTGTGAAACAGTGAGCGGGAAAAAGCAAAAG	GGCGCTGGTGGTGGCACGTCCAGCACTGCTGGGCCGGGGTTCGAGTCCCTGCAGTGTCGCTG	TTTTTCTTTTCCTGAGAAAACAACAAGTTTTGTTTTCTCAGGTTTTGCTTTTTGGCCTTTATTTAGCTTTTTTTAAAAAAGCAAAAG	GATGCTGGTAGTTGGCACTCCTGGTTTCCAGGACGGGGTTCAAATCCCCGCGGCATCTTTGCTTGACTAC
GCA_917880005.1_ORGONE_02	Nanger dama	Dama gazelle	1	1	21065	6889	3335		0		0		Nanger_dama_BOVIDAE_CETARTIODACTYLA	1	67940	Mammalia	Artiodactyla	Bovidae	Nanger	Nanger dama	CAKJTW010000061.1	6010980	6032044	plus	CAKJTW010000061.1	6070148	6077036	plus	TTTCTTTTCCTGGATGCGGCTCATGGTCGCATCCAGGTTTTGCTTTTCACCTTTGAGTCTGTGAGAAAATGAGCAGGAAAAAGCAAAAG	GGCGCTGGTGGTGGCACGCCTGGCACTGCTGGGCTGGGGGTTCGAGTCCCTGCAGCGTCCCTGCTTC	TTTTCTTTTCCTGAGAAAACAAAATCTTTTTGTTTTCTCAGGTTTTGCTTTTTTGCCTTTTCTTATCTTAAAAAAAAAAGCAAAAG	GATGCTGGTGGTTGGCACTCCTGGTTTCCAGGACGGGGTTCGAATCCCTGTGGCGTCTTTGCTTGGC
GCA_921997135.2_SPRET_EiJ_v3	Mus spretus	western wild mouse	1	1	20664	6695	3154	2871	0		0		Mus_spretus_MURIDAE_RODENTIA	1	10096	Mammalia	Rodentia	Muridae	Mus	Mus spretus	OW971697.1	2766292	2786955	minus	OW971697.1	2740195	2746889	minus	TTTCTTTTCCTGACCGCGGCTCATGGCCGCGCTCAGGTTTTGCTTTTCACCATTGTCTGAGAGAACGAACGTGAGCAGGAAAAAGCAAAAG	GGCACTGGTGGCGGCACGCCCGCACCTCGGGCCAGGGTTCGAGTCCCTGCAGTACCGTGCTTCCTTC	TTTTTCTTTTCCTGAGAAAACAACCTTTTGTTTTCTCAGGTTTTGCTTTTTGGCCTTTCCCTAGCTTTAAAAAAAAAAAGCAAAAG	GACGCTGGTGGCTGGCACTCCTGGTTTCCAGGACGGGGTTCAAGTCCCTGCGGTGTCTTTG
GCA_921998335.2_PWK_PhJ_v3	Mus musculus musculus	mouse	1	0	20459	Nan	3157	2874	0		Nan	Nan	Mus_musculus_MURIDAE_RODENTIA	0	10090	Mammalia	Rodentia	Muridae	Mus	Mus musculus	OW971781.1	2778413	2798871	minus	OW971781.1				TTTCTTTTCCTGACCGCGGCTCATGGCCGCGCTCAGGTTTTGCTTTTCACCTTTGTCTGAGAGAACGAACGTGAGCAGGAAAAAGCAAAAG	GGCACTGGTGGCGGCACGGCCGCACCTCGGGCCAGGGTTCGAGTCCCTGCAGTACCGTGCTTCCTTC
GCA_921998345.2_WSB_EiJ_v3	Mus musculus domesticus	mouse	1	1	26149	6692	3154	2871	0		0		Mus_musculus_MURIDAE_RODENTIA	0	10090	Mammalia	Rodentia	Muridae	Mus	Mus musculus	OW971623.1	2674943	2701091	minus	OW971623.1	2646312	2653003	minus	TTTCTTTTCCTGACCGCGGCTCATGGCCGCGCTCAGGTTTTGCTTTTCACCTTTGTCTGAGAGAACGAACGTGAGCAGGAAAAAGCAAAAG	GGCACTGGTGGCGGCACGCCCGCACCTCGGGCCAGGGTTCGAGTCCCTGCAGTACCGTGCTTCCTTC	TTTTTCTTTTCCTGAGAAAACAACCTTTTGTTTTCTCAGGTTTTGCTTTTTGGCCTTTCCCTAGCTTTAAAAAAAAAAAAGCAAAAG	GACGCTGGTGGCTGGCACTCCTGGTTTCCAGGACGGGGTTCAAGTCCCTGCGGTGTCTTTG
GCA_921999005.2_CAST_EiJ_v3	Mus musculus castaneus	mouse	1	0	20721	Nan	3143	2860	0		Nan	Nan	Mus_musculus_MURIDAE_RODENTIA	0	10090	Mammalia	Rodentia	Muridae	Mus	Mus musculus	OW971835.1	2794390	2815110	minus	OW971835.1				TTTCTTTTCCTGACCGCGGCTCATGGCCGCGCTCAGGTTTTGCTTTTCACCTTTGTCTGAGAGAACGAACGTGAGCAGGAAAAAGCAAAAG	GGCACTGGTGGCGGCACGCCCGCACCTCGGGCCAGGGTTCGAGTCCCTGCAGTACCGTGCTTCCTTC
GCA_921999095.2_JF1_MsJ_v3	Mus musculus molossinus	mouse	1	0	20758	Nan	3157	2874	0		Nan	Nan	Mus_musculus_MURIDAE_RODENTIA	0	10090	Mammalia	Rodentia	Muridae	Mus	Mus musculus	OW971676.1	3012814	3033571	minus	OW971676.1				TTTCTTTTCCTGACCGCGGCTCATGGCCGCGCTCAGGTTTTGCTTTTCACCTTTGTCTGAGAGAACGAACGTGAGCAGGAAAAAGCAAAAG	GGCACTGGTGGCGGCACGCCCGCACCTCGGGCCAGGGTTCGAGTCCCTGCAGTACCGTGCTTCCTTC
GCA_928851695.1_mMacNir1.1	Macaca nigra	Celebes crested macaque	1	1	26813	7083	3668	4059	0		0		Macaca_nigra_CERCOPITHECIDAE_PRIMATES	1	54600	Mammalia	Primates	Cercopithecidae	Macaca	Macaca nigra	CAKMXP010000015.1	51750148	51776960	plus	CAKMXP010000015.1	51823752	51830834	plus	TTTCTTTTACTGAGTGTGGCCCATGGCCGCACTCAGGTTTTGCTTTTCACCTTCTGATCTGTGAAAGAGTGAGCAGGAAAAAGCAAAAG	GGCACTGGTGGTGGCACGTCCAGCACGGCTGGGCCGGGGTTCGAGTCCCCGCAGTGTCTCTG	TTTTTCTTTTCCTGAGAAAACAACACGTTTTGTTTTCTCAGGTTTTGCTTTTTGGCCTTTTTCTAGCTTTAAAAAAAAAAAAAGCAAAAG	GATGCTGGTGGTTGGCACTCCTGGTTTCCAGGACGGGGTTCAAATCCCTGCGGCATCTTTGCTTTGACTAC
GCA_935064755.1_mTraEur1.1	Tragelaphus eurycerus	bongo	1	1	20755	6927	3303		0		0		Tragelaphus_eurycerus_BOVIDAE_CETARTIODACTYLA	1	69297	Mammalia	Artiodactyla	Bovidae	Tragelaphus	Tragelaphus eurycerus	CAKXYN010000037.1	5114590	5135344	minus	CAKXYN010000037.1	5063772	5070698	minus	TTTCTTTTCCTGGATGCGGCTCATGGCCGCATCCAGGTTTTGCTTTTCACCTTTGAGTCTGTGAGAAAACGAGCAGGAAAAAGCAAAAG	GGCGCTGGTGGTGGCACGCCTGGCACTGCTGGGCTGGGGTTCGAGTCCCTGCAGCGTCCTGCTTC	TTTTTCTTTTCCTGAGAAAACAAAATCTTTTTTGTTTTCTCAGGTTTTGCTTTTTTGCCTTTTCTTACCTTAAAAAAAAAAAGCAAAAG	GATGCTGGTGGTTGGCACTCCTGGTTTCCAGGACGGGGTTCAAATCCCTGTGGCATCTTTGCTTGAC
GCA_943737965.1_PHOROB	Phodopus roborovskii	desert hamster	1	1	19604	6512	3092	2718	0		0		Phodopus_roborovskii_CRICETIDAE_RODENTIA	1	109678	Mammalia	Rodentia	Cricetidae	Phodopus	Phodopus roborovskii	CALSGD010001464.1	54827726	54847329	minus	CALSGD010001464.1	54797140	54803651	minus	TTTCTTTTCCTGACCGCGGCTCATGGCCGCGCTCAGGTTTTGCTTTTCACCTATGTCTGTGAGAATGTGAGCAGGAAAAAGCAAAAG	GGCACTGGTGGTGGCACGCCCATGCTTCTGGGCCGGGGTTCGAGTCCCCGCAGTACCTGCTTCCTTT	TTTTTCTTTTCCTGAGAAAACAAACTTTTGTTTTCTCAGGTTTTGCTTTTTGGCCTTTGCTTAGTTTAAAAAAAGCAAAAG	GATGCTGGTGGTTGGCACTCCTGGTTTCCAGGACGGGGTTCAATTCCCTGCAGTGTCTTTG
GCA_946052875.1_ARS_Pied_mat1.0	Bos gaurus x Bos taurus	hybrid cow	1	1	21207	6967	3328		0		0		Bos_gaurus_BOVIDAE_CETARTIODACTYLA	0	1705790	Mammalia	Artiodactyla	Bovidae	Bos	Bos gaurus x Bos taurus	OX258983.1	47035124	47056330	plus	OX258983.1	47094002	47100968	plus	TTTCTTTTCCTAGATGCGGCTCATGGCCGCATCCAGGTTTTGCTTTTCACCTTTGAGTCTGTGAGAAAATGAGCAGGAAAAAGCAAAAG	GGCGCTGGTGGTGGCACGCCTGGCACTGCTGGGCTGGGGTTCGAGTCCCTGCAGCGTCCCTGCTTC	TTTTTCTTTTCCTGAGAAAACAAAATCTTTTTTGTTTTCTCAGGTTTTGCTTTTTTGCCTTTTCTTATCTTAAAAAAAAAAAGCAAAAG	GATGCTGGTGGTTGGCACTCCTGGTTTCCAGGACGGGGTTCAAATCCCTGTGGCGTCTTTGCTTGAC
GCA_947044825.1_Saimaa_ringed_seal_draft_genome	Pusa hispida saimensis	Ringed seal	1	1	18400	7116	3460	2991	0		0		Pusa_hispida_PHOCIDAE_CARNIVORA	1	9718	Mammalia	Carnivora	Phocidae	Pusa	Pusa hispida	CAMRHF010000028.1	3399072	3417471	plus	CAMRHF010000028.1	3454828	3461943	plus	GTTTCTTTTACTGGATGCGGCTTGTGGCCGCGTTCAGGTTTTGCTTTTCACCTTTGAGTCTGTGAGAAAACAAGGAGGAAAAAGCAAAAGG	GCGCTGGTGGTGGCACGCCCAGCACTGCCGGGCCAGGGTTCGAGTCCCTGTGGCGTCCCTG	TTTTTCTTTTCCTGAGAAAACAAAAGTTTTGTTTTCTCAGGTTTTGCTTTTTGGCCTTTTTGCTAGCTTAAAAAAAAAAAAGCAAAAG	GATGCTGGTGGTTGGCACTCCTGGTTTCCAGGACAGGGTTCAAATCCCTGCGGCGTCTTTGCT
GCA_947179515.1_mApoSyl1.1	Apodemus sylvaticus	Long-tailed field mouse	1	1	20833	6484	3140	2847	0		0		Apodemus_sylvaticus_MURIDAE_RODENTIA	1	10129	Mammalia	Rodentia	Muridae	Apodemus	Apodemus sylvaticus	OX359297.1	57127390	57148222	plus	OX359297.1	57170521	57177004	plus	TTTCTTTTCCTGACCGCGGCTCATGGCCGCGATCAGGTTTTGCTTTTCACCTTTGTCTGTGAGAATAAGAGCAGGAAAAAGCAAAAG	GGCACTGGTGGCGGCACGCCCACGCTCCGGGCCGGGGTTCGAGTCCCCGCAGTACCCTGCTTCCTTC	TTTTTCTTTTCCTGAGAAAACAAACTTTGTTTTCTCAGGTTTTGCTTTTTGGCCTTTCCCTAGCTTTAAAAAAAAAGCAAAAG	GATACCGGTGGTTGGCACTCCTGGTTTCCAGGACGGGGTTCAAGTCCCTGCGGTGTCTTTG
GCA_949752795.1_mHypAmp2.1	Hyperoodon ampullatus	northern bottlenose whale	1	1	19204	6937	3483		0		0		Hyperoodon_ampullatus_ZIPHIIDAE_CETARTIODACTYLA	1	48744	Mammalia	Artiodactyla	Ziphiidae	Hyperoodon	Hyperoodon ampullatus	OX457062.1	9821147	9840350	minus	OX457062.1	9783239	9790175	minus	TTTTTTTTCCTGGACGCGCTGGTGGCTGCGTCCAGGTTTTGCTTTTCACCTTTGAGTCTGTGAGAAAATGAGCAGGAAAAAAGCAAAAG	GGCGCTGGTGGTGGCACGCCTGGTACTTCTGGGCCAGGGTTCAAGTCCCTGCAGTGTCCCTGCTTC	TTTTTCTTTTCCTGAGAAAACAAAAGGTTTTGTTTTCTCAGGTTTTGCTTTTTGGCCTTTCCTAGCTTAAAAAAAAAAGCAAAAG	GATGCTGGTGGTTGGCACTCCTGGTTTCCAGGACGGGGTTCAAATCCCTGTGGCATCTTTGCTTGAC
GCA_949774975.1_mLagAlb1.1	Lagenorhynchus albirostris	white-beaked dolphin	0	1	13804	7014	3412	3306	0		0		Lagenorhynchus_albirostris_DELPHINIDAE_CETARTIODACTYLA	1	27610	Mammalia	Artiodactyla	Delphinidae	Lagenorhynchus	Lagenorhynchus albirostris	OX459081.1	6984979	84581900	minus	OX459081.1	6954814	6961827	minus	TTTTTTTTCCTGGACGCGCTGATGGCTGCGTCCAGGTTTTGCTTTTCACCTTTGAGTCTGTGAGAAAATGAGCAGGAAAAAAGCAAAAG	GGCACTGGTGGTGGCACGCCTGGTACTGCTGGGCCAGGGTTCAAGTCCCTGCAGTGTCCCTGCTTC	TTTTTCTTTTCCTGAGAAAACAAAAGGTTTTGTTTTCTCAGGTTTTGCTTTTTGGCCTTTTCCTAGCTTTAAAAAAAAAAAGCAAAAG	GATGCTGGTGGTTGGCACTCCTGGTTTCCAGGACGGGGTTCAAATCCCTGTGGCATCTTTGCTTGAC
GCA_949786385.1_OncLeu_H2_v1	Onychomys leucogaster	northern grasshopper mouse	1	1	21545	6598	3250	2865	0		0		Onychomys_leucogaster_CRICETIDAE_RODENTIA	1	38668	Mammalia	Rodentia	Cricetidae	Onychomys	Onychomys leucogaster	OX460418.1	157441931	157463475	minus	OX460418.1	157410625	157417222	minus	TTTCTTTTCCTGAGCGCGGCTCATGGCCGCGCTCAGGTTTTGCTTTTCACCTTTGTCTGTGAGAATGTGAGCAGGAAAAAGCAAAAG	GGCACTGGTGGTGGCACACCCATGCTTCTGGGCCGGGGTTCGAGTCCCCGCGGTACCCTGCTTCCTTT	TTTTTCTTTTCCTGAGAAAACAAACTCTTGTTTTCTCAGGTTTTGCTTTTTGGCCTTTCCCTAGCTTAAAAAAAAAAAGCAAAAG	GATGCCGGTGGTTGGCACTCCTGGTTTCCAGGATGGGGTTCAAATCCCTACGGTGTCTTTG
GCA_949786405.1_OncAre_H1_v1	Onychomys arenicola	Mearns's grasshopper mouse	1	1	21238	6597	3326	2941	0		0		Onychomys_arenicola_CRICETIDAE_RODENTIA	1	38679	Mammalia	Rodentia	Cricetidae	Onychomys	Onychomys arenicola	OX460347.1	167379902	167401139	minus	OX460347.1	167349012	167355608	minus	TTTCTTTTCCTGACCGCGGCTCATGGCCGCGCTCAGGTTTTGCTTTTCACCTTTGTCTGTGAGAATGTGAGCAGGAAAAAGCAAAAG	GGCACTGGTGGTGGCACGCCCATGCTTCTGGGCCGGGGTTCGAGTCCCCGCGGTACCCTGCTTCCTTT	TTTTTCTTTTCCTGAGAAAACAAACTCTTGTTTTCTCAGGTTTTGCTTTTTGGCCTTTCCCTAGCTTTAAAAAAAAAAAAGCAAAAG	GATGCCGGTGGTTGGCACTCCTGGTTTCCAGGATGGGGTTCAAATCCCTACAGTGTCTTTG
GCA_949786415.1_PerEre_H2_v1	Peromyscus eremicus	cactus mouse	1	1	19213	6628	3376	3012	0		0		Peromyscus_eremicus_CRICETIDAE_RODENTIA	1	42410	Mammalia	Rodentia	Cricetidae	Peromyscus	Peromyscus eremicus	OX460394.1	54509660	54528872	plus	OX460394.1	54554873	54561500	plus	TTTCTTTTCCTGACCGCGGCTCACGGCCGCGCTCAGGTTTTGCTTTTCACCTTCCTCTGTGAGAATGTGAGCAGGAAAAAGCAAAAG	GGCACTGGTGGTGGCACGCCCATGCTCCTGGGCCGGGGTTCGAGTCCCCGCGGTACCTGCTTCCTTT	TTTTTCTTTTCCTGAGAAAACAAACTCTTGTTTTCTCAGGTTTTGCTTTTTGGCCTTTCCCTAGCTTTAAAAAAAAAAAGCAAAAG	GATGCCGGTGGTTGGCACTCCTGGTTTCCAGGATGGGGTTCAAATCCCCGCGGTGTCTTTG
GCA_949820135.1_mSylFlo1.10	Sylvilagus floridanus	eastern cottontail	1	1	14978	6938	3963		0		0		Sylvilagus_floridanus_LEPORIDAE_LAGOMORPHA	1	9988	Mammalia	Lagomorpha	Leporidae	Sylvilagus	Sylvilagus floridanus	OX463224.1	119871655	119886632	plus	OX463224.1	119929866	119936803	plus	TTTCTTCTCCGGAGTGCGGCTCAGGTTTTGCTTTTCACCCTGGAGTCCGTGAGAACGCGAGCAGAGGACAAAGCAAAAG	GGCGCTGGTGGCGGCACCCCAGCACTGCTGGGCGGGGTTCGAGTCCCCGCGGCGCCCCTGCTTCCTCT	TTTTTCTTTTCCTGAGAAAACAATTTTTGTTATCTCAGGTTTTGCTTTTTGGCCTTTATGTAGCTTAAAAAAAAAAGCAAAAG	GATGCTGGTGGTCGGCACTCCTGGTTTCCAGGACGGGGTTCAAATCCCTGCGGCGTCTTTG
GCA_950005125.1_mChiNiv1.1	Chionomys nivalis	European snow vole	1	1	19637	6545	3183	2683	0		0		Chionomys_nivalis_CRICETIDAE_RODENTIA	1	269649	Mammalia	Rodentia	Cricetidae	Chionomys	Chionomys nivalis	OX465456.1	49462981	49482617	plus	OX465456.1	49505286	49511830	plus	TTTCTTTTCCTGACTGCGGCTCATGGCCGCGCTCAGGTTTTGCTTTTCACCTTCGTCTGTGAGAACGTGAGCAGAAAAAGCAAAAG	GGCACTGGTGGTGGCACGCCCATGCTTCTGGACCGGGGTTCGAGTCCCCGCAGTACCCTGCTTCCTTT	TTTTTCTTTTCCTGAGAAAACAAACTTTTGTTATCTCAGGTTTTGCTTTTTGGCCTTTCCCTAGCTTAAAAAAAAAAAAAGCAAAAG	GATGCCGGTGGTTGGCACTCCTGGTTTCCAGGATGGGGTTCAAATCCCTGCGGTGTCTTTG
GCA_951394145.1_mRanTar1.hap2.1	Rangifer tarandus platyrhyncus	reindeer	1	1	20678	6985	3338		0		0		Rangifer_tarandus_CERVIDAE_CETARTIODACTYLA	0	9870	Mammalia	Artiodactyla	Cervidae	Rangifer	Rangifer tarandus	OX596112.1	7348503	7369180	minus	OX596112.1	7304368	7311352	minus	TTTCTTTTCCTGGACGCGGCTGGGCCGCGTCCAGGTTTTGCTTTTCACCTTTGAGTCTGTGAGAAAATGAGCAGGAAAAAGCAAAAG	GGCGCTGGTGGTGGCACGCCTGGCACTGCTGGGCCGGGGTTCGAGTCCCTGCAGCGTCCCTGCTTC	TTTTTCTTTTCCTGAGAAAACAAAATCTTTTTGTTTTCTCAGGTTTTGCTTTTTCGCCTTTTCTTATCTTAAAAAAAAAAAAGCAAAAG	GATGCTGGTGGTTGGCACTCCTGGTTTCCAGGATGGGGTTCAAATCCCTGTGGCATCTTTGCTTGAC
GCA_951394445.1_mSteCoe1.1_alternate_haplotype	Stenella coeruleoalba	striped dolphin	1	1	17239	7023	3414	3308	0		0		Stenella_coeruleoalba_DELPHINIDAE_CETARTIODACTYLA	1	9737	Mammalia	Artiodactyla	Delphinidae	Stenella	Stenella coeruleoalba	CATOBY010000771.1	2340704	2357942	minus	CATOBY010000771.1	2310576	2317598	minus	TTTTTTTTCCTGGACGCGCTGATGGCTGCGTCCAGGTTTTGCTTTTCACCTTTGAGTCTGTGAGAAAATGAGCAGGAAAAAAGCAAAAG	GGCACTGGTGGTGGCACGCCTGGTACTGCTGGGCCAGGGTTCAAGTCCCTGCAGTGTCCCTGCTTC	TTTTTCTTTTCCTGAGAAAACAAAAGGTTTTGTTTTCTCAGGTTTTGCTTTTTGGCCTTTTCCTAGCTTTAAAAAAAAAAGCAAAAG	GATGCTGGTGGTTGGCACTCCTGGTTTCCAGGACGGGGTTCAAATCCCTGTGGCATCTTTGCTTGAC
GCA_951640355.1_mEptNil1.1	Eptesicus nilssonii	northern bat	1	1	21720	7208	3298	3389	0		0		Eptesicus_nilssonii_VESPERTILIONIDAE_CHIROPTERA	1	59451	Mammalia	Chiroptera	Vespertilionidae	Eptesicus	Eptesicus nilssonii	OX621292.1	5361612	5383331	plus	OX621292.1	5414418	5421625	plus	TTTCTTTTACTGGACGCGGCTCATGGCCGCGTTCAGGTTTTGCTTTTCACCTTTGAATCTGTGAGAAAATGAGCAGGAAAAAGCAAAAG	GGCACTGGTGGTGGCACACCCAACACTGCTGGGTCAGGGTTCGAGTCCCTGTGGTGTCCTTGC	TTTTTCTTTTCCTGAGAAAACAACCTTTTGTTTTCTCAGGTTTTGCTTTTTCGCCTTTTCCTAGCTTTTTAAAAAAAAGCAAAAG	GATGCTGGTGGTTGGCACTCCTGGTTTCCAGGACAGGGTTCGAGTCCCTGTGGCGTCTTTGCTT
GCF_000002285.5_Dog10K_Boxer_Tasha	Canis lupus	grey wolf	1	0	18659	Nan	3551		0		Nan	Nan	Canis_lupus_CANIDAE_CARNIVORA	0	9612	Mammalia	Carnivora	Canidae	Canis	Canis lupus	NC_006600.4	50358670	50377328	minus	NC_006600.4				GTTTCTTTTACTGGATGAGGCTCATGGCCACATTCAGGTTTTGCTTTTCACCTTTGAGTCTGTGCGAAAACAAGGAGGAAAAAGCAAAAGA	ACGCTGGTGGTGGCACGCCCAGCACTGCTGGGCCAGGGTTCAAGTCCCTGTGGCGTCCCTG
GCF_000003025.6_Sscrofa11.1	Sus scrofa	wild boar	1	1	19600	6932	3427		0		0		Sus_scrofa_SUIDAE_CETARTIODACTYLA	1	9823	Mammalia	Artiodactyla	Suidae	Sus	Sus scrofa	NC_010444.4	6792095	6811694	minus	NC_010444.4	6750249	6757180	minus	TTTCTTTTCCTGGATGCGGCTCATGGCCGCGTTCAGGTTTTGCTTTTCACCTTTGAGTCTGTGAGAAAACGAGCAGGAAAAAGCAAAAG	GACGTTGGTGGTGGCACACCTGGCACTGCTGGGCCGGGGTTCGAGTCCCCGCAGCGTCCCTGCTT	TTTTTCTTTTCCTGAGAAAACAAAATACTTTGTTTTCTCAGGTTTTGCTTTTTGGCCTTTACCTAGCTTTAAAAAAAAAAGCAAAAG	GATGCTGGTGGTTGGCACTCCTGGCTTCCAGGACAGGGTTCAAATCCCTGCGGCGTCTTTGCTTGAC
GCF_000147115.1_Myoluc2.0	Myotis lucifugus	little brown bat	0	1	Nan	7380			Nan	Nan	0		Myotis_lucifugus_VESPERTILIONIDAE_CHIROPTERA	1	59463	Mammalia	Chiroptera	Vespertilionidae	Myotis	Myotis lucifugus	NW_005871421.1				NW_005871421.1	45867	53246	plus			TTTTTCTTTTCCTGAGAAAACAATCTTTTGTTTTCTCAGGTTTTGCTTTTTCGCCTTTTCCTAGCTTTTTAAAAAAAAGCAAAAG	GATGCTGGTGGTTGGCACTCCTGGTTTCCAGGACGGGGTTCGAGTCCCTGTGGCGTCTTTGCTT
GCF_000151735.1_Cavpor3.0	Cavia porcellus	guinea pig	1	0	19732	Nan	3364	3737	0		Nan	Nan	Cavia_porcellus_CAVIIDAE_RODENTIA	1	10141	Mammalia	Rodentia	Caviidae	Cavia	Cavia porcellus	NT_176377.1	6138061	6157792	plus	NT_176377.1				TTTCTTTTACTGGCCGCGGCTCATGGCCGCAGTCAGGTTTTGCTTTTCACCCTACAGTCTGTGAGAAACGAGCAGGAAAAAGCAAAAG	GGCGCTAGTGGTGGCACGTCCACGCTGCTGGGCCGGGGTTCAAGTCCCCGTGGCGCCCTGCTTCCTTC
GCF_000151845.1_Pvam_2.0	Pteropus vampyrus	large flying fox	1	0	20669	Nan	3514		0		Nan	Nan	Pteropus_vampyrus_PTEROPODIDAE_CHIROPTERA	1	132908	Mammalia	Chiroptera	Pteropodidae	Pteropus	Pteropus vampyrus	NW_011888925.1	2834470	2855138	plus	NW_011888925.1				TTTCTTTTACTGGACGCGGCTCATGGCCGCGTTCAGGTTTTGCTTTTCACCTTTGAGTCTGTGAGAAAATGAGCAGGAAAAAGCAAAAG	GGCGCTGGTGGTGGCACACCCAGCACTGCTGGGCCAGGGTTCGAGTCCCTGCGGCGTCCCTGC
GCF_000151885.1_Dord_2.0	Dipodomys ordii	Ord's kangaroo rat	1	1	19144	6795	3488		0		0		Dipodomys_ordii_HETEROMYIDAE_RODENTIA	1	10020	Mammalia	Rodentia	Heteromyidae	Dipodomys	Dipodomys ordii	NW_012267270.1	4798191	4817334	minus	NW_012267270.1	4759495	4766289	minus	TTTCTTTTCCTGGGCGCGGCTCATGGCCGCGCTCAGGTTTTGCTTTTCACCTTTCAGTCTGTGAGAGCGTGAGCAGGAAAAAGCAAAAG	GGTGCTGGTGGTGGCACGCACACACTGCTGGGCCGGGGTTCGAGTCCCCGCAGCACCCTGCCTCCTTC	TTTTTCTTTTCCTGAGAAAACAATTTCTTGTTTTCTCAGGTTTTGCTTTTTGACCTTTCCCTAGCTTAAAAAAAAGCAAAAG	GATGCTGGTGGTTGGCACTCCTGGTTCCCAGGATGGGGTTCAAGTCCCCGCGGTGTCTTTG
GCF_000164805.1_Tarsius_syrichta-2.0.1	Carlito syrichta	Philippine tarsier	1	1	22813	6968	3329	3241	2	0;21830	1	1486	Tarsius_wallacei_TARSIIDAE_PRIMATES	1	1868482	Mammalia	Primates	Tarsiidae	Carlito	Carlito syrichta	NW_007070767.1	32142	55502	plus	NW_007233298.1	55591	62576	plus	TTTCTTTTCCTGAACGCAGCTCATGGCCGCGTCCAGGTTTTGCTTTTCACCTTTCCGTCGTGAGAAAATGAGCAGGAAAAAGCAAAAG	GGCGCTGGTGGTGGCACGCCCTGCACTGCTGGGTCGGGGTTCAAGTCCCCGCGGCGCCCTTC	TTTTTCTTTTCCTGAGATAACAAAAATCTTTTTGTTATCTCAGGTTTTGCTTTTTGGCCTTTTCCTAGCTTTAAAAAAAAAAAGCAAAAG	GATGCTGGTGGTTGGCACTCCTGGTTTCCAGGACGGGGTTCAAATCCCTGCGGCGTCTTTGCTTCACTGT
GCF_000164845.3_VicPac3.1	Vicugna pacos	alpaca	1	1	21342	6931	3375		1	10490	0		Vicugna_pacos_CAMELIDAE_CETARTIODACTYLA	1	30538	Mammalia	Artiodactyla	Camelidae	Vicugna	Vicugna pacos	NW_021964207.1	15452588	15474643	plus	NW_021964207.1	15512383	15519313	plus	TTTCTTTTCCTGGACGCGGCTCATGGCCGCGTTCAGGTTTTGCTTTTCACCTTTGAGTCTGTGAGAAAATGAGCAGGAAAAAGCAAAAG	GGCGCTGGTGGTGGCACGCCTAGCACTGCTGGGCCAGGGTTCGAGTCCCTGCATCGTCCCTGCTTC	TTTTTCTTTTCCTGAGAAAACAAATCTTTTGTTTTCTCAGGTTTTGCTTTTTGCCCTTTTCCTAGCTTAAAAAAAAAAGCAAAAG	GATGCTGGTGGTTGGCACTCCTGGTTTCCAGGACAGGGTTCAAATCCCTGTGGCATCTTTGCTTGAC
GCF_000165445.2_Mmur_3.0	Microcebus murinus	grey mouse lemur	1	0	22353	Nan	3541		0		Nan	Nan	Microcebus_murinus_CHEIROGALEIDAE_PRIMATES	1	30608	Mammalia	Primates	Cheirogaleidae	Microcebus	Microcebus murinus	NC_033664.1	6578613	6600965	minus	NC_033664.1				TTTCTTTTACTGAACGCGGCTCATGGCCGCGCTCAGGTTTTGCTTTTCACCTTTCAGTCTGTGAGAAAATGAGCAGGAAAAAGCAAAAG	GGCGCTGGTGGTGGCACACCCAGCATTGCTGGGCCAGGGTTCAAGTCCCTGCGGCGTCCTTG
GCF_000181275.1_SorAra2.0	Sorex araneus	European shrew	1	1	19472	7025	3220		0		0		Sorex_araneus_SORICIDAE_EULIPOTYPHLA	1	42254	Mammalia	Eulipotyphla	Soricidae	Sorex	Sorex araneus	NW_004545975.1	1596149	1615620	plus	NW_004545975.1	1639235	1646259	plus	TTTCTTTTCCTGGACGCGCCTCAGGGCCGCGTCCAGGTTTTGCTTTTCACCTTTGAGTCTGTGAGAACGAGAGCAGGAAAAAGCAAAAG	GGCGCTGGTGGTGGCACGCCTGGCACTGCCGGGCCGGGGTTCGAGTCCCCGCGGCCCCTGCTGC	TTTTTCTTTTCCTGAGAAAACAAAATCTTTTGTTTTCTCAGGTTTTGCTTTTTGGCCTTTTTCTAACTTAAAAAAAAAAAAAGCAAAAG	GATGCTGGTGGTTGGCACTCCTGGTTTCCAGGACAGGGTTCAAGTCCCTGCGGTGTCTTTG
GCF_000181295.1_OtoGar3	Otolemur garnettii	small-eared galago	1	1	23124	6902	3426		0		0		Otolemur_garnettii_GALAGIDAE_PRIMATES	1	30611	Mammalia	Primates	Galagidae	Otolemur	Otolemur garnettii	NW_003852535.1	2319448	2342571	plus	NW_003852535.1	2382564	2389465	plus	TTTCTTTTACTGAATGCGGCCCATGGCCGCACTCAGGTTTTGCTTTTCACCTTTCACTGTGTGAGAAAATGAGCAGGAAAAAGCAAAAG	GGCGCTGGTGGTGGCACACCCAGCATTGCTGGGCCGGGGTTCAAGTCCCTGTGGCGTCCCTG	TTTTTCTTTTCCTGAGAAAACAAAATCTTTTGTTTTCTCAGGTTTTGCTTTTTGGCCTTTCCCTAGCTTAAAAAAAAAAAAGCAAAAG	GATGCTGGTGGTTGGCACTCCTGGTTTCCAGGACGGGGTTCAAATCCCTGTGGCGTCTTTGCTTTATAC
GCF_000208655.1_Dasnov3.0	Dasypus novemcinctus	nine-banded armadillo	1	1	20731	6909	3380		0		0		Dasypus_novemcinctus_DASYPODIDAE_CINGULATA	1	9361	Mammalia	Cingulata	Dasypodidae	Dasypus	Dasypus novemcinctus	NW_004494193.1	1086987	1107717	plus	NW_004494193.1	1155643	1162551	plus	TTTCTTTTACTGAGCGCGGCTCATGGCCGCGTTCAGGTTTTGCTTTTCACCTTTGAGTCTGTGAGAAGATGAGCAGGAAAAAGCAAAAG	GGCGCTGGTGGTGGCACGTCCAGCGGAGCTGGGCCGGGGTTCGAGTCCCCGCGGCGTCCCTGCTTCC	TTTTTCTTTTCCTGAGAAAACAAAAGTTTTTTGTTTTCTCAGGTTTTGCTTTTTGGCCTTTCTTAGCTTTACACAAAAAAAGCAAAAG	GATGCTGGTGGTTGGCACTCCTGGTTTCCAGGACGGGGTTCAAATCCCTGTGGCGTCTTTGCTTGACT
GCF_000223135.1_CriGri_1.0	Cricetulus griseus	Chinese hamsters	1	0	20714	Nan	3300	2908	0		Nan	Nan	Cricetulus_kamensis_CRICETIDAE_RODENTIA	0	10029	Mammalia	Rodentia	Cricetidae	Cricetulus	Cricetulus griseus	NW_003616207.1	16855	37568	plus	NW_003616207.1				TTTCTTTTCCTGAGTGCAGCCCATGGTCGCGCTCAGGTTTTGCTTTTCACCTATGTCTGTGAGAGTGTGAGCAGGAAAAAGCAAAAG	GGCACTGGTGGTGGCACGCCCATGCTTCTGGGCCGGGGTTCGAGTCCCCGCAGTACCCTGCTTCCTTT
GCF_000247695.1_HetGla_female_1.0	Heterocephalus glaber	naked mole-rat	1	1	20521	6837	3367	3725	0		0		Heterocephalus_glaber_HETEROCEPHALIDAE_RODENTIA	1	10181	Mammalia	Rodentia	Bathyergidae	Heterocephalus	Heterocephalus glaber	NW_004624767.1	20952233	20972753	minus	NW_004624767.1	20900630	20907466	minus	TTTCTTTTACTGACTGTGGCTCATGGCCGCAGTCAGGTTTTGCTTTTCACCTTTCAGTGTGTGAAAAATAAGCAGGAAAAAGCAAAAG	GGCGCTGGTGGTGGCACGTCCACACTGCTGGGCCGGGGTTCAAGTCCCCGTGGCGTCCTGCTTCTATC	TTTTTCTTTTCCTGAGAAAACAAAAGTATTTTTGTTTTCTCAGGTTTTGCTTTTTGGCCTTTCCTTAGCTTTAAAAAAAAAAAAGCAAAAG	GATGCTGGTGGTTGGCACTCCTGGTTTCCAGGACGGGGTTCAAATCCCTGCGGCGTCTTTG
GCF_000247795.1_Bos_indicus_1.0	Bos indicus	zebu	1	1	21206	6963	3328		0		0		Bos_indicus_BOVIDAE_CETARTIODACTYLA	1	9915	Mammalia	Artiodactyla	Bovidae	Bos	Bos indicus	NC_032678.1	45586256	45607461	plus	NC_032678.1	45645104	45652066	plus	TTTCTTTTCCTAGATGCGGCTCATGGCCGCATCCAGGTTTTGCTTTTCACCTTTGAGTCTGTGAGAAAATGAGCAGGAAAAAGCAAAAG	GGCGCTGGTGGTGGCACGCCTGGCACTGCTGGGCTGGGGTTCGAGTCCCTGCAGCGTCCCTGCTTC	TTTTTCTTTTCCTGAGAAAACAAAATCTTTTTTGTTTTCTCAGGTTTTGCTTTTTTGCCTTTTCTTATCTTAAAAAAAAAAGCAAAAG	GATGCTGGTGGTTGGCACTCCTGGTTTCCAGGACGGGGTTCAAATCCCTGTGGCGTCTTTGCTTGAC
GCF_000260255.1_OctDeg1.0	Octodon degus	degu	1	1	22045	6641	3493		0		0		Octodon_degus_OCTODONTIDAE_RODENTIA	1	10160	Mammalia	Rodentia	Octodontidae	Octodon	Octodon degus	NW_004524594.1	22950166	22972210	minus	NW_004524594.1	22910153	22916793	minus	TTTCTTTTACTGACTGCGGCTCATGGCCGCAGTCAGGTTTTGCTTTTCACCTTTCAGTCTGTGAAAAATAAGCAGGAAAAAGCAAAAG	GGCACTGGTGGTGGCACGTCCACACTGCTGGGCCGGGGTTCAAGTCCCCGTGGTGCCCTGCTTCCTTC	TTTTTCTTTTCCTGAGAAAACAAATACTTTTGTTTTCTCAGGTTTTGCTTTTTGACCTTTTCCTAGCTTTAAAAAAAAAAAAGCAAAAG	GATGCTGGTGGTTGGCACTCCTGGTTTCCAGGACGGGGTTCAAATCCCTGCAGCGTCTTTG
GCF_000276665.1_ChiLan1.0	Chinchilla lanigera	long-tailed chinchilla	1	1	20537	6793	3048		1	662	0		Chinchilla_lanigera_CHINCHILLIDAE_RODENTIA	1	34839	Mammalia	Rodentia	Chinchillidae	Chinchilla	Chinchilla lanigera	NW_004955422.1	19796824	19817813	minus	NW_004955422.1	19757855	19764647	minus	TTTCTTTTACTGACCGCGGCTTATGGCCGCAGTCAGGTTTTGCTTTTCACCTTTCAGTCTGTGAGAAACAAGCAGGAAAAAGCAAAAG	GGCGCTGGTGGTGGCACGTCCACGCTGCTGGGCCGGGGTTCAAGTCCCCGCGGCGCCCTGCTTCCTTC	TTTTTCTTTTCCTGAGAAAACAAAAGCATTTTGTTTTCTCAGGTTTTGCTTTTTGGCCTTTTCTAGCTTAAAAAAAAAAAAAGCAAAAG	GATGCTGGTGGTTGGCACTCCTGGTTTCCAGGACGGGGTTCAAATCCCTGCGGCGTCTTTG
GCF_000296735.1_ChrAsi1.0	Chrysochloris asiatica	Cape golden mole	1	1	24780	6975	3391		1	16482	0		Chrysochloris_asiatica_CHRYSOCHLORIDAE_AFROSORICIDA	1	185453	Mammalia	Afrosoricida	Chrysochloridae	Chrysochloris	Chrysochloris asiatica	NW_006408558.1	19920039	19945187	minus	NW_006408558.1	19842511	19849485	minus	TTTCTTTTACTGAATGCAGCTCATGGCTGCATTCGGGTTTTGCTTTTCACCTTTGAGTCTGTGTGAAAATGAGCAGGAAAAAGCAAAAG	GGTGCTGGTGGTGGCACGCCTGGCAGTGCTGGGCCGGGGTTCGAGTCCCCGTGGCATCTCTGCTTCC	TTTTTCTTTTCCTGAGAAAACAAAAAGCTTTTGTTTTCTCAGGTTTTGCTTTTTGGCCTTTTCCTAGCTTAAAAAAAAAAAAGCAAAAG	GATGCTGGTGGTTGGCACTCCTGGGTTCCAGGACGGGGTTCAAATCCCTGCGGCGTCTTTGCTTTG
GCF_000296755.1_EriEur2.0	Erinaceus europaeus	western European hedgehog	1	0	17822	Nan	3172		1	620	Nan	Nan	Erinaceus_europaeus_ERINACEIDAE_EULIPOTYPHLA	1	9365	Mammalia	Eulipotyphla	Erinaceidae	Erinaceus	Erinaceus europaeus	NW_006804013.1	2231308	2249277	plus	NW_006804013.1				TTTCTTTTCCTGGAGGAGCTCATGGCTGCCTCCAGGTTTTGCTTTTCACCTCTGAATCTGTGACAAAGTGAGCCGGAAAAAGCAAAAC	CGCGCTGGTGTGGGCACGCCTGGCACTGCTGGGCCGGGGTTCGAGTCCCCGCGGCGTCGTTGCTG
GCF_000298355.1_BosGru_v2.0	Bos mutus	wild yak	1	1	21310	6868	3306		2	2110;9814	0		Bos_mutus_BOVIDAE_CETARTIODACTYLA	1	72004	Mammalia	Artiodactyla	Bovidae	Bos	Bos mutus	NW_005393546.1	705180	726804	minus	NW_005393546.1	660609	667476	minus	TTTCTTTTCCTAGATGCGGCTCATGGCCGCATCCAGGTTTTGCTTTTCACCTTTGAGTCTGTGAGAAAATGAGCAGGAAAAAGCAAAAG	GGCGCTGGTGGTGGCACGCCTGGCACTGCTGGGCTGGGGTTCGAGTCCCTGCAGCGTCCCTGCTTC	TTTTTCTTTTCCTGAGAAAACAAAATCTTTTTTGTTTTCTCAGGTTTTGCTTTTTTGCCTTTTCTTATCTTAAAAAAAAAAGCAAAAG	GATGCTGGTGGTTGGCACTCCTGGTTTCCAGGACGGGGTTCAAATCCCTGTGGCGTCTTTGCTTGAC
GCF_000299155.1_EleEdw1.0	Elephantulus edwardii	Cape long-eared elephant shrew	1	1	21253	5169	3209		1	14060	3	510;1844;3498	Elephantulus_edwardii_MACROSCELIDIDAE_MACROSCELIDEA	1	28737	Mammalia	Macroscelidea	Macroscelididae	Elephantulus	Elephantulus edwardii	NW_006400078.1	45596	67991	minus	NW_006400078.1	677	8337	minus	TTTCTTTTACTGAATGCAGCTCATGGCTGCATTCAGGTTTTGCTTTTCACCTTTCAATCTGTGAGAAAAGGAGCAGGAAAAAGCAAAAG	GATGCTGGTGGCGGCACGCCTGGCAGCGCTGGGCCGGGGTTCGAGTCCCCGTGGCATCTCTGCCTCC	TTTTTCTTTTCCTGAGAAAACAAAAATTACTTTGTTTTCTCAGGTTTTGCTTTTTTGCCTTGACCTAGCTTAAAAAAAAAAGCAAAAG	GATGCTGGTGGTTGGCACTCCTGGTTTCCAGGACGGGGTTCAAATCCCTGCGGCGTCTTTGCTTTGCT
GCF_000308155.1_EptFus1.0	Eptesicus fuscus	big brown bat	1	1	21140	6827	3366		1	18258	1	844	Eptesicus_fuscus_VESPERTILIONIDAE_CHIROPTERA	1	29078	Mammalia	Chiroptera	Vespertilionidae	Eptesicus	Eptesicus fuscus	NW_007370690.1	12973140	12995079	minus	NW_007370690.1	12934856	12942000	minus	TTTCTTTTACTGGACGCGGCTCATGGCCGCGTTCAGGTTTTGCTTTTCACCTTTGAATCTGTGAGAAAGTGAGCAGGAAAAAGCAAAAG	GGCACTGGTGGTGGCACACCCAGCACTGCTGGGTCAGGGTTCGAGTCCCTGTGGTGTCCTTGC	TTTTTCTTTTCCTGAGAAAACAACCTTTTGTTTTCTCAGGTTTTGCTTTTTCGCCTTTTCCTAGCTTTTTAAAAAAAAGCAAAAG	GATGCTGGTGGTTGGCACTCCTGGTTTCCAGGACAGGGTTCGAGTCCCTGTGGCGTCTTTGCTT
GCF_000313985.2_ASM31398v2	Echinops telfairi	small Madagascar hedgehog	1	1	15262	6562	3332		5	8110;10118;11346;13434;15140	1	5346	Echinops_telfairi_TENRECIDAE_AFROSORICIDA	1	9371	Mammalia	Afrosoricida	Tenrecidae	Echinops	Echinops telfairi	NW_022111317.1	5297199	5321808	minus	NW_022111317.1	5246255	5252816	minus	TTTCTTTTACTGGACGCAGCCCCTGGCTGCCTCCGGGTTTTGCTTTCCACCTTTCAGATGTGAGAAAACAGCAGGAAAAAGCAAAAG	GACGCCGGTGGTGGCACGCCCGGCGGTGCTGGGCCGGGGTTCGAGTCCCCGTGGCGCCTCTGCTTCC	TTTTTCTTTTCCTGAGAAAACAACTTTGTTTTCTCAGGTTTTGCTTTTTAGCCTTTGCTTAGCTTAAAAAAAAAAGCAAAAG	GATGCTGGTGGTTGGCACTCCTGGTTCCCAGGACGGGGTTCAAATCCCTGCAGTGTCTTTGCTT
GCF_000317375.1_MicOch1.0	Microtus ochrogaster	prairie voles	1	1	18523	6555	2911	2604	2	2368;15642	0		Microtus_ochrogaster_CRICETIDAE_RODENTIA	1	79684	Mammalia	Rodentia	Cricetidae	Microtus	Microtus ochrogaster	NC_022015.1	40591805	40611485	minus	NC_022015.1	40561458	40568012	minus	TTTCTTTTCCTGACCGCGGCTCATGGCCGCGCTCAGGTTTTGCTTTTCACCTTTGTCTGTGAGAACGTGAGCAGAAAAAGCAAAAG	GGCACTGGTGGTGGCACGCCCATGCTTCTGGGCCGGGGTTCGAGTCCCCGCAGTACCCTGCTTCCTTT	TTTTTCTTTTCCTGAGAAAACAAACTTTTGTTATCTCAGGTTTTGCTTTTTGGCCTTTCCCTAGCTTAAAAAAAAAAGCAAAAG	GATGCCGGTGGTTGGCACTCCTGGTTTCCAGGACGGGGTTCAAATCCCTGCGGTGTCTTTG
GCF_000325575.1_ASM32557v1	Pteropus alecto	black flying fox	1	0	20700	Nan	3525		0		Nan	Nan	Pteropus_alecto_PTEROPODIDAE_CHIROPTERA	1	9402	Mammalia	Chiroptera	Pteropodidae	Pteropus	Pteropus alecto	NW_006435764.1	5626606	5647305	minus	NW_006435764.1				TTTCTTTTACTGGACGCGGCTCATGGCCGCGTTCAGGTTTTGCTTTTCACCTTTGAGTCTGTGAGAAAATGAGCAGGAAAAAGCAAAAG	GGCGCTGGTGGTGGCACACCCAGCACTGCTGGGCCAGGGTTCGAGTCCCTGCGGCGTCCCTGC
GCF_000331955.2_Oorc_1.1	Orcinus orca	Orca	1	1	17043	7021	3329	3223	1	1136	0		Orcinus_orca_DELPHINIDAE_CETARTIODACTYLA	1	9733	Mammalia	Artiodactyla	Delphinidae	Orcinus	Orcinus orca	NW_004438421.1	31212603	31229778	plus	NW_004438421.1	31255661	31262681	plus	TTTTTTTTCCTGGACGCGCTGATGGCTGCGTCCAGGTTTTGCTTTTCACCTTTGAGTCTGTGAGAAAATGAGCAGGAAAAAAGCAAAAG	GGCACTGGTGGTGGCACGCCTGGTACTGCTGGGCCAGGGTTCAAGTCCCTGCAGTGTCCCTGCTTC	TTTTTCTTTTCCTGAGAAAACAAAAGGTTTTGTTTTCTCAGGTTTTGCTTTTTGGCCTTTTCCTAGCTTTAAAAAAAAAGCAAAAG	GATGCTGGTGGTTGGCACTCCTGGTTTCCAGGACGGGGTTCAAATCCCTGTGGCATCTTTGCTTGAC
GCF_000334495.1_TupChi_1.0	Tupaia chinensis	Chinese tree shrew	1	1	23960	7567	3433		1	15164	0		Tupaia_belangeri_TUPAIIDAE_SCANDENTIA	1	246437	Mammalia	Scandentia	Tupaiidae	Tupaia	Tupaia chinensis	NW_006159755.1	2349087	2373061	plus	NW_006159755.1	2419679	2427245	plus	TTTCTTTTACTGGACGTGGCTCACGGCCACGTTCAGGTTTTGCTTTTCACCTTTCAGTGTGTGAAAAGATGAGAAGAAAAAGCAAAAG	GGTGCTGGTGGTGGCACACCCAGCACTGCTGGGCCGGGGTTCAAGTCCCCGCAGCATCCCTGCTTTCTTC	TTTTTCTTTTCCTGAGAAAACAAAAGCTTTTTGTTTTCTCAGGTTTTGCTTTTTAGCCTTTTCCTAGCTTTTTTTAAAAAAAAAGCAAAAG	GATGCTGGTGGTTGGCACTCCTGGTTCACAGGATGGGGTTCAAATCCCTACGGCATCTTTG
GCF_000349705.1_LepWed1.0	Leptonychotes weddellii	Weddell seal	1	1	18241	7134	3433	2964	1	4322	0		Leptonychotes_weddellii_PHOCIDAE_CARNIVORA	1	9713	Mammalia	Carnivora	Phocidae	Leptonychotes	Leptonychotes weddellii	NW_006383874.1	657323	675661	plus	NW_006383874.1	717653	724786	plus	GTTTCTTTTACTGGATGCGGCTTGTGGCCGCATTCAGGTTTTGCTTTTCACCTTTGAGTCTGTGAGAAAACAAGGAGGAAAAAGCAAAAGG	GCGCTGGTGGTGGCACGCCTAGCATTCCAGGCCAGGGTTCGAGTCCCTGTGGCGTCCCTG	TTTTTCTTTTCCTGAGAAAACAAAAGTTTTGTTTTCTCAGGTTTTGCTTTTTGGCCTTTTGCTAGCTTAAAAAAAAAAAGCAAAAG	GATGCTGGTGGTTGGCACTCCTGGTTTCCAGGACAGGGTTCAAATCCCTGCGGCGTCTTTGCT
GCF_000412655.1_ASM41265v1	Myotis brandtii	Brandt's bat	1	1	22032	7179	2895		3	0;16912;20908	0		Myotis_brandtii_VESPERTILIONIDAE_CHIROPTERA	1	109478	Mammalia	Chiroptera	Vespertilionidae	Myotis	Myotis brandtii	NW_005356944.1	1342057	1364641	plus	NW_005356944.1	1414656	1421834	plus	TTTCTTTTACTGGACGCGGCTCATGGCCGCGTTCAGGTTTTGCTTTTCACCTTTGAATCTGTGAGAAAATGAGCAGGAAAAAGCAAAAG	GGCACTGGTGGTGGCACACCCAGCACTGCTGGGTCAGGGTTCGAGTCCCTGTGGTGTCCTTGC	TTTTTCTTTTCCTGAGAAAACAATCTTTTGTTTTCTCAGGTTTTGCTTTTTTGCCTTTTCCTAGCTTTTTAAAAAAAAGCAAAAG	GATGCTGGTGGTTGGCACTCCTGGTTTCCAGGACGGGGTTCGAGTCCCTGTGGCGTCTTTGCTT
GCF_000442215.1_Lipotes_vexillifer_v1	Lipotes vexillifer	Yangtze River dolphin	1	1	19391	6995	3576		0		0		Lipotes_vexillifer_INIIDAE_CETARTIODACTYLA	1	118797	Mammalia	Artiodactyla	Lipotidae	Lipotes	Lipotes vexillifer	NW_006789022.1	1249725	1269115	minus	NW_006789022.1	1209965	1216959	minus	TTTTTTTTCCTGGACGCGCTGGTGGCTGCGTCCAGGTTTTGCTTTTCACCTTTGAGTCTGTGAGAAAATGAGCAGGAAAAAAGCAAAAG	GGCGCTGGTGGTGGCACGCCTAGTACTGCTGGGCCAGGGTTCAAGTCCCTGCGGTGTCCCTGCTTC	TTTTTCTTTTCCTGAGAAAACAAAAGGTTTTGTTTTCTCAGGTTTTGCTTTTTGGCCTTTTCCTAGCTTTAAAAAAAAAAGCAAAAG	GATGCTGGTGGTTGGCACTCCTGGTTTCCAGGACGGGGTTCAAATCCCTGCGGCATCTTTGCTTGAC
GCF_000622305.1_S.galili_v1.0	Nannospalax galili	Upper Galilee mountains blind mole rat	1	0	21229	Nan	3445	3006	1	3200	Nan	Nan	Spalax_ehrenbergi_SPALACIDAE_RODENTIA	1	1026970	Mammalia	Rodentia	Spalacidae	Nannospalax	Nannospalax galili	NW_008358795.1	358432	379790	plus	NW_008358795.1				TTTCTTTTCCTGACTGCGGCTTATGGCCGCGCTCAGGTTTTGCTTTTCACCTTCTGTCTGTGAGAATAAGAACAGGAAAAAGCAAAAG	GGCGCTGGTGGTGGCACGCCCACACTGCTGGGCCGGGGTTCAAGTCCCCGCAGTGCCCTGCTTCCTTC
GCF_000696425.1_G_variegatus-3.0.2	Galeopterus variegatus	Sunda flying lemur	1	1	24106	7383	3687		3	19318;20704;23914	1	88	Galeopterus_variegatus_CYNOCEPHALIDAE_DERMOPTERA	1	482537	Mammalia	Dermoptera	Cynocephalidae	Galeopterus	Galeopterus variegatus	NW_007729000.1	134636	160183	minus	NW_007729000.1	68722	76385	minus	TTTCTTTTACTGAGTGCGGCTCATGGCCGCGCTCAGGTTTTGCTTTTCACCTTCCAATCTGTGAGAAAGCGAGCAGGAAAAAAGCAAAAG	GGCGCTGGTGGTGGCACGCCCCGCACCGCTGGGCTGGGGTTCGAGTCCCCACGGCGTCCCTG	TTTTTCTTTTCCTGAGAAAACAAAAGCTTTTGTTTTTGTTTTCTCAGGTTTTGCTTTTTGGCCTTTAACTAGCTTTAAAAAAAAAAAGCAAAAG	GATGCTGGTGGTTGGCACTCCTGGTTTCCAGGATGGGGTTCAAATCCCTGCGGCGTCTTTGCTTGATAC
GCF_000767855.1_Ca_bactrianus_MBC_1.0	Camelus bactrianus	two-humped camel	1	1	21598	6933	3398		1	12678	0		Camelus_bactrianus_CAMELIDAE_CETARTIODACTYLA	1	9837	Mammalia	Artiodactyla	Camelidae	Camelus	Camelus bactrianus	NW_011514224.1	1469534	1491165	plus	NW_011514224.1	1529125	1536057	plus	TTTCTTTTCCTGGACGCAGCTCATGGCCGTGTCCAGGTTTTGCTTTTCACCTTTGAGTCTGTGAGAAAATGAGCAGGAAAAAGCAAAAG	GGCGCTGGTGGTGGCACGCCTAGCACTGCTGGGCCGGGGTTCGAGTCCCTGCAGCGTCCCTGCTTC	TTTTTCTTTTCCTGAGAAAACAAAAGATTTGTTTTCTCAGGTTTTGCTTTTTGCCCTTTTCCTAGCTTAAAAAAAAAAAAAGCAAAAG	GATGCTGGTGGTTGGCACTCCTGGTTTCCAGGACAGGGTTCAAATCCCTGTGGCATCTTTGCTTGAC
GCF_000803125.2_CamDro3	Camelus dromedarius	one-humped camel	1	1	21610	6915	3398		1	10114	1	2922	Camelus_dromedarius_CAMELIDAE_CETARTIODACTYLA	1	9838	Mammalia	Artiodactyla	Camelidae	Camelus	Camelus dromedarius	NW_022191904.1	1393171	1414794	plus	NW_022191904.1	1452965	1459891	plus	TTTCTTTTCCTGGACGCAGCTCATGGCCGTGTCCAGGTTTTGCTTTTCACCTTTGAGTCTGTGAGAAAATGAGCAGGAAAAAGCAAAAG	GGCGCTGGTGGTGGCACGCCTAGCACTGCTGGGCCGGGGTTCGAGTCCCTGCAGCGTCCCTGCTTC	TTTTTCTTTTCCTGAGAAAACAAATCTTTTGTTTTCTCAGGTTTTGCTTTTTGCCCTTTTTCTAGCTTAAAAAAAAAAAAGCAAAAG	GATGCTGGTGGTTGGCACTCCTGGTTTCCAGGACAGGGTTCAAATCCCTGTGGCATCTTTGCTTGAC
GCF_000951045.1_Mleu.le_1.0	Mandrillus leucophaeus	drill	1	1	24913	7097	3673	4047	1	20102	0		Mandrillus_leucophaeus_CERCOPITHECIDAE_PRIMATES	1	9568	Mammalia	Primates	Cercopithecidae	Mandrillus	Mandrillus leucophaeus	NW_012107786.1	31656	56771	plus	NW_012107786.1	103513	110609	plus	TTTCTTTTACTGAGTGTGGCCCATGGCCGCACTCAGGTTTTGCTTTTCACCTTCTGATCTGTGAAAGAGTGAGCAGGAAAAAGCAAAAG	GGCACTGGTGGTGGCACATCCAGCACGGCTGGGCCGGGGTTCGAGTCCCCGCAGTGTCTCTG	TTTTTCTTTTCCTGAGAAAACAACACGTTTTGTTTTCTCAGGTTTTGCTTTTTGGCCTTTTTCTAGCTTTAAAAAAAAAAAGCAAAAG	GATGCTGGTGGTTGGCACTTCTGGTTTCCAGGACGGGGTTCAAATCCCTGCGGCATCTTTGCTTTGACTAC
GCF_000952055.2_Anan_2.0	Aotus nancymaae	Ma's night monkey	1	1	22945	7124	3684	4077	0		0		Aotus_nancymaae_AOTIDAE_PRIMATES	1	37293	Mammalia	Primates	Aotidae	Aotus	Aotus nancymaae	NW_018501447.1	2393814	2416758	plus	NW_018501447.1	2453341	2460464	plus	TTTCTTTTACTGAGTGTGCCCATGGCCACACTCAGGTTTTGCTTTTCACCTTTTGATCTGTGAAACAGTGAGCAGGAAAAAGCAAAAG	GGCGCTGGTGGTGGCACGTCCAGCACTGCTGGGCCAGGGTTCGAGTCCCTGCAGTGTCGCTG	TTTTTCTTTTCCTGAGAAAACAACAAGTTTTGTTTTCTCAGGTTTTGCTTTTTGGCCTTTATCTAGCTTTTTTAAAAAAAAAGCAAAAG	GATGCTGGTAGTTGGCACTCCTGGTTTCCAGGACGGGGTTCAAATCCCTGCGGCATCTTTGCTTGACTAC
GCF_000955945.1_Caty_1.0	Cercocebus atys	sooty mangabey	1	1	25629	7084	3675	4049	1	20064	0		Cercocebus_atys_CERCOPITHECIDAE_PRIMATES	1	9531	Mammalia	Primates	Cercopithecidae	Cercocebus	Cercocebus atys	NW_012005046.1	8937168	8962844	minus	NW_012005046.1	8883655	8890738	minus	TTTCTTTTACTGAGTGTGGCCCATGGCCGCACTCAGGTTTTGCTTTTCACCTTCTGATCTGTGAAAGAGTGAGCAGGAAAAAGCAAAAG	GGCACTGGTGGTGGCACATCCAGCACGGCTGGGCCGGGGTTCGAGTCCCCGCAGTGTCTCTG	TTTTTCTTTTCCTGAGAAAACAACATGTTTTGTTTTCTCAGGTTTTGCTTTTTGGCCTTTTTCTAGCTTTAAAAAAAAAAAAAGCAAAAG	GATGCTGGTGGTTGGCACTCCTGGTTTCCAGGACGGGGTTCAAATCCCTGCGGCATCTTTGCTTTGACTAC
GCF_000956065.1_Mnem_1.0	Macaca nemestrina	pigtail monkey	1	1	26460	7083	3677	4068	1	25454	0		Macaca_nemestrina_CERCOPITHECIDAE_PRIMATES	1	9545	Mammalia	Primates	Cercopithecidae	Macaca	Macaca nemestrina	NW_012013911.1	4105419	4131901	plus	NW_012013911.1	4188533	4195615	plus	TTTCTTTTACTGAGTGTGGCCCATGGCCGCACTCAGGTTTTGCTTTTCACCTTCTGATCTGTGAAAGAGTGAGCAGGAAAAAGCAAAAG	GGCACTGGTGGTGGCACGTCCAGCACGGCTGGGCCGGGGTTCGAGTCCCCGCAGTGTCTCTG	TTTTTCTTTTCCTGAGAAAACAACACGTTTTGTTTTCTCAGGTTTTGCTTTTTGGCCTTTTTCTAGCTTTAAAAAAAAAAAAGCAAAAG	GATGCTGGTGGTTGGCACTCCTGGTTTCCAGGACGGGGTTCAAATCCCTGCGGCATCTTTGCTTTGACTAC
GCF_000956105.1_Pcoq_1.0	Propithecus coquereli	Coquerel's sifaka	1	0	22812	Nan	3550		0		Nan	Nan	Propithecus_coquereli_INDRIIDAE_PRIMATES	1	379532	Mammalia	Primates	Indriidae	Propithecus	Propithecus coquereli	NW_012136081.1	1288650	1311461	minus	NW_012136081.1				TTTCTTTTACTGAACGCGGCTCATGGCCGCGCTCAGGTTTTGCTTTTCACCTTTCAGTCTGTGAGAAAATGAGCAGGAAAAAGCAAAAG	GGCGCTGGTGGTGGCACACCCAGCATTGCTGGGCCGGGGTTCAAGTCCCCGCGGCGTCCCTG
GCF_001458135.1_marMar2.1	Marmota marmota	European marmot	1	1	18262	6871	3739	3290	2	894;17146	0		Marmota_marmota_SCIURIDAE_RODENTIA	1	9993	Mammalia	Rodentia	Sciuridae	Marmota	Marmota marmota	NW_015351213.1	67580327	67598586	plus	NW_015351213.1	67637516	67644386	plus	TTTCTTTTACTGGCCGCGGCTCAAGGCCGCTGTCAGGTTTTGCTTTTCACCTTTTAGTCTGTGAGAAAGTGAGCAGGAAAAAGCAAAAG	GGCGCTGGTGGTGGCACGCCCACGAGCTGGGCCGGGGTTCAAGTCCCCGCGGCGTCCCTGCTTCCTCC	TTTTTCTTTTCCTGAGAAAACAAAAATTTGTTTTCTCAGGTTTTGCTTTTTGGCCTTTCCCTAGCTTAAAAAAAAAAAAAAGCAAAAG	GATGCTGGTGGTTGGCACTCCTGGCTTCCAGGACGGGGTTCAAATCCCTGCAGCGTCTTTG
GCF_001595765.1_Mnat.v1	Miniopterus natalensis	Nan	1	1	20012	7332	3401		1	104	0		Miniopterus_natalensis_VESPERTILIONIDAE_CHIROPTERA	1	291302	Mammalia	Chiroptera	Vespertilionidae	Miniopterus	Miniopterus natalensis	NW_015504434.1	1309564	1331419	minus	NW_015504434.1	1273587	1280918	minus	TTTCTTTTACTGGACGCAGCTCATGGCCGCGTTCAGGTTTTGCTTTTCACCTTTGAGTCTGTGAGAAAATGAGCAGGAAAAAGCAAAAG	GGCACTGGTGGTGGCACACCCAGCACTGCTGGGTCAGGGTTCGAGTCCCTGTGGTGTCCTTGC	TTTTTCTTTTCCTGAGAAAACAATCTTTTGTTTTCTCAGGTTTTGCTTTTTGGCCTTTTCATAGCTTTTTTAAAAAAAAGCAAAAG	GATGCTGGTGGTTGGCACTCCTGGTTTCCAGGACAGGGTTCAAGTCCCTGTGGCGTCTTTGCTT
GCF_001604975.1_Cebus_imitator-1.0	Cebus imitator	Panamanian white-faced capuchin	1	1	19647	7136	3615	4011	1	17026	0		Cebus_capucinus_CEBIDAE_PRIMATES	1	2715852	Mammalia	Primates	Cebidae	Cebus	Cebus imitator	NW_016107417.1	3053157	3073001	minus	NW_016107417.1	2999232	3006367	minus	TTTCTTTTACTGAGTGTGCCCATGGCCACACTCAGGTTTTGCTTTTCACCTTTCAATCTGTGAAACAGTGAGCAGGAAAAAGCAAAAG	GGCGCTGGTGGTGGCACGTCCAGCACTGCTGGGCCAGGGTTCGAGTCCCTGCAGTGTCGCTG	TTTTTCTTTTCCTGAGAAAACAACAAGTTTTGTTTTCTCAGGTTTTGCTTTTTGGCCTTTAGCTTTTTTCTTAAAAAAAAGCAAAAG	GATGCTGGTAGTTGGCACTCCTGGTTTCCAGGATGGGGTTCAAATCCCTGCGGCATCTTTGCTTGACCAC
GCF_001698545.1_ASM169854v1	Rhinopithecus bieti	black snub-nosed monkey	1	1	24886	7119	3668	4059	1	14324	0		Rhinopithecus_bieti_CERCOPITHECIDAE_PRIMATES	1	61621	Mammalia	Primates	Cercopithecidae	Rhinopithecus	Rhinopithecus bieti	NW_016803657.1	1510147	1535369	plus	NW_016803657.1	1584521	1591639	plus	TTTCTTTTACTGAGTGCGGCCCATGGCCGCACTCAGGTTTTGCTTTTCACCTTCTGATCTGTGAAAGAGTGAGCAGGAAAAAGCAAAAG	GGCACTGGTGGTGGCACGTCCAGCACAGCTGGGCCGGGGTTCGAGTCCCCGCAGTGTCGCTG	TTTTTCTTTTCCTGAGAAAACAACACGTTTTGTTTTCTCAGGTTTTGCTTTTGGCCTTTTCTAGCTTTAAAAAAAAAAAGCAAAAG	GATGCTGGTGGTTGGCACTCCTGGTTTCCAGGACGGGGTTCAAATCCCTGCGGCATCTTTGCTTTGACTAC
GCF_001704415.1_ARS1	Capra hircus	goats	1	1	21426	6969	3313	2871	0		0		Capra_hircus_BOVIDAE_CETARTIODACTYLA	1	9925	Mammalia	Artiodactyla	Bovidae	Capra	Capra hircus	NC_030836.1	44032267	44053692	plus	NC_030836.1	44090914	44097882	plus	TTTCTTTTCCTGGATGCGGCTCATGGCCGCATCCAGGTTTTGCTTTTCACCTTTAAGTCTGTGAGAAAATGAGCAGGAAAAAGCAAAAG	GGCGCTGGTGGTGGCACGCCTGGCACTGCTGGGCTGGGGTTCGAGTCCCTGCAGCGTCCCTGCTTC	TTTTTCTTTTCCTGAGAAAACAAAATCTGTTTTGTTTTCTCAGGTTTTGCTTTTTTGCCTTTTCTTATCTTAAAAAAAAAAGCAAAAG	GATGCTGGTGGTTGGCACTCCTGGTTTCCAGGACGGGGTTCGAATCCCTGTGGCGTCTTTGCTTGAC
GCF_001857705.1_PanPar1.0	Panthera pardus	leopard	1	1	19396	7157	3466	3658	2	6198;18188	0		Panthera_pardus_FELIDAE_CARNIVORA	1	9691	Mammalia	Carnivora	Felidae	Panthera	Panthera pardus	NW_017619909.1	7207386	7227334	plus	NW_017619909.1	7273992	7281148	plus	GTTTCTTTTACTGGACGCGGCCCATGGCCGCGTTCAGGTTTTGCTTTTCACCTTTGAGTCTGTGAGAAAACAAGCAGGAAAAAGCAAAAGG	GCGCTGGTGGTGGCACGCCCGGTGCTGCTGGGCCAGGGTTCGAGTCCCTGTGGCGTCTCTG	TTTTTCTTTTCCTGAGAAAACAACTTTTGTTTTCTCAGGTTTTGCTTTTTGGCCTTTTCCTAGCTTAAAAAAAAAAAAGCAAAAG	GATGCTGGTGGTTGGCACTCCTGGTTTCCAGGACAGGGTTCAAATCCCTGCGGCGTCTTTGCT
GCF_001890085.1_ASM189008v1	Hipposideros armiger	great roundleaf bat	0	1	Nan	6932			Nan	Nan	0		Hipposideros_armiger_HIPPOSIDERIDAE_CHIROPTERA	1	186990	Mammalia	Chiroptera	Hipposideridae	Hipposideros	Hipposideros armiger	NW_017731443.1				NW_017731443.1	1820301	1827232	minus	TTTCTTTTACTGGACGCGGCTCATGGCCGCGTTCAGGTTTTGCTTTTCACCTTTGAGTCTGTGAAAAAATGAGCAGGAAAAAAGCAAAAG	GGCGCTGGTGGTGGCACACCCAGCACTGCTGGGCCAGGGTTCGAGTCCCTGTGGCGTCCCCGC	TTTTTCTTTTCCTGAGAAAACAAAACCTTTTGTTTTCTCAGGTTTTGCTTTTTGGCCTTTTCCTAGCTTCTTAAAAAAAAAGCAAAAG	GATGCTGGTGGTTGGCACTCCTGGTTTCCAGGACAGGGTTCAAGTCCCTGTGGCGTCTTTGCT
GCF_001984765.1_C.can_genome_v1.0	Castor canadensis	American beaver	1	1	20379	6942	3467	3327	0		0		Castor_canadensis_CASTORIDAE_RODENTIA	1	51338	Mammalia	Rodentia	Castoridae	Castor	Castor canadensis	NW_017870562.1	2785672	2806050	minus	NW_017870562.1	2753249	2760190	minus	TTTCTTTTACTGACCGCGGCTCATGGCCGCGATCAGGTTTTGCTTTTCACCTTTCCGTCTGTGAGAATGTGAGCAAGAAAAAGCAAAAG	GGCGCTGGTGGTGGCACGCCCACACTGCTGGGCCAGGGTTCAAGTCCCTGCAGAGCCTTGCCTCTTTC	TTTTTCTTTTCCTGAGGAAACAAAAGTTTGTTTCCTCAGGTTTTGCTTTTTAGCCTTTCCCTAGCTTTTAAAAAAAAAAAAGCAAAAG	GATGCTGGTGGTTGGCACTCCTGGTTTCCAGGACGGGGTTCAAATCCCTGCAGTGTCTTTG
GCF_002007445.1_ASM200744v2	Ailuropoda melanoleuca	giant panda	1	1	14632	7107			0		0		Ailuropoda_melanoleuca_URSIDAE_CARNIVORA	1	9646	Mammalia	Carnivora	Ursidae	Ailuropoda	Ailuropoda melanoleuca	NC_048233.1	84180521	84195152	plus	NC_048233.1	84228036	84235142	plus	GTTTCTTTTACTGGATGCGGCTCATGGCCGCATTCAGGTTTTGCTTTTCACCTTTGAGTCTGTGAGAAAACAAGGAGGAAAAAGCAAAAGG	GCGCTGGTGGTGGCACGCCTAGCACTGCTGGGCCAGGGTTCGAGTCCCTGTGGCGTCCCTG	TTTTTCTTTTCCTGAGAAAACAAAACTTTTGTTTTCTCAGGTTTTGCTTTTTGGCCTTTTCCTAGCTTAAAAAAAAAAAAAGCAAAAG	GATGCTGGTGGTTGGCACTCCTGATTCCAGGACAGGGTTCAAATCCCTGCGGCGTCTTTGCT
GCF_002099425.1_phaCin_unsw_v4.1	Phascolarctos cinereus	koala	1	1	34201	8172	3534	2957	0		0		Phascolarctos_cinereus_PHASCOLARCTIDAE_DIPROTODONTIA	1	38626	Mammalia	Diprotodontia	Phascolarctidae	Phascolarctos	Phascolarctos cinereus	NW_018344131.1	3647954	3682154	plus	NW_018344131.1	3718399	3726570	plus	TTTCTTTTACTGAGGCTGCCCTGCAGCCTCAGGTTTTGCTTTTCACCCTTAACTTTGTGAGAGAAAGAGTGCCAAAAAGCAAAAG	GGCAGCGGCGGTGGCGCGCCCAGTGGGCCGGGGTTCGAGTCCCCGCGGTGTCTCTGCTGCT	TTTTTCTTTTCCTGAGAAAACATGCTTGTTTCCTCAGGTTTTGCTTTTTCACCTTTTATATATATAAAAAAAAAAAAAGCAAAAG	GATACTGGTGGTCGGCACTCCTGGTCTCCAGGACGGGGTTCGAATCCCTGCGGTGTCTTTGCTTACTC
GCF_002201575.2_ASM220157v2	Neomonachus schauinslandi	Hawaiian monk seal	1	1	18182	7128	3443	2974	1	4374	0		Neomonachus_schauinslandi_PHOCIDAE_CARNIVORA	1	29088	Mammalia	Carnivora	Phocidae	Neomonachus	Neomonachus schauinslandi	NC_058413.1	7005899	7024178	minus	NC_058413.1	6958535	6965662	minus	GTTTCTTTTACTGGATGCGGCTTGTGGCCGCATTCAGGTTTTGCTTTTCACCTTTGAGTCTGTGAGAAAACAAGGAGGAAAAAGCAAAAGG	GCGCTGGTGGTGGCACGCCTAGCATTCCGGGCCAGGGTTCGAGTCCCTGTGGCGTCCCTG	TTTTTCTTTTCCTGAGAAAACAAAACTTTTGTTTTCTCAGGTTTTGCTTTTTGGCCTTTTGCTAGCTTAAAAAAAAAAAAAGCAAAAG	GATGCTGGTGGTTGGCACTCCTGGTTTCCAGGACAGGGTTCAAATCCCTGCGGCGTCTTTGCT
GCF_002204375.1_MunDraft-v1.0	Meriones unguiculatus	Mongolian jird	1	0	18824	Nan	3191	2836	0		Nan	Nan	Meriones_unguiculatus_MURIDAE_RODENTIA	1	10047	Mammalia	Rodentia	Muridae	Meriones	Meriones unguiculatus	NW_018657958.1	682057	700880	plus	NW_018657958.1				TTTCTTTTCCTGACCGCGGCCCATGGCCGCGCTCAGGTTTTGCTTTTCACCTTTGTCTGTGAGAACATGAGCAGGAAAAAGCAAAAG	GGCACTGGTGGTGGCACGCCCATGCTCTGGGCCGGGGTTCAAGTCCCCGCAGTACCCTGCTTCCTTT
GCF_002263795.1_ARS-UCD1.2	Bos taurus	oxen	1	1	21207	6963	3328		0		0		Bos_taurus_BOVIDAE_CETARTIODACTYLA	1	9913	Mammalia	Artiodactyla	Bovidae	Bos	Bos taurus	NC_037356.1	43612742	43633948	plus	NC_037356.1	43671606	43678568	plus	TTTCTTTTCCTAGATGCGGCTCATGGCCGCATCCAGGTTTTGCTTTTCACCTTTGAGTCTGTGAGAAAATGAGCAGGAAAAAGCAAAAG	GGCGCTGGTGGTGGCACGCCTGGCACTGCTGGGCTGGGGTTCGAGTCCCTGCAGCGTCCCTGCTTC	TTTTTCTTTTCCTGAGAAAACAAAATCTTTTTTGTTTTCTCAGGTTTTGCTTTTTTGCCTTTTCTTATCTTAAAAAAAAAAGCAAAAG	GATGCTGGTGGTTGGCACTCCTGGTTTCCAGGACGGGGTTCAAATCCCTGTGGCGTCTTTGCTTGAC
GCF_002288925.2_ASM228892v3	Delphinapterus leucas	white whale	1	1	18926	6991	3425	3316	0		0		Delphinapterus_leucas_MONODONTIDAE_CETARTIODACTYLA	1	9749	Mammalia	Artiodactyla	Monodontidae	Delphinapterus	Delphinapterus leucas	NW_022097999.1	7050414	7069339	minus	NW_022097999.1	7017459	7024449	minus	TTTTTTTTCCTGGACGCGCTGGTGGCTGCGTCCAGGTTTTGCTTTTCACCTTTGAGTCTGTGAGAAAATGAGCAGGAAAAAAGCAAAAG	GGCACTGGTGGTGGCACGCCTGGTACTGCTGGGCCAGGGTTCAAGTCCCTGCAGTGTCCCTGCTTC	TTTTTCTTTTCCTGAGAAAACAAAAGGTTTTGTTTTCTCAGGTTTTGCTTTTTGGCCTTTTCCTAGCTTTAAAAAAAAAGCAAAAG	GATGCTGGTGGTTGGCACTCCTGGTTTCCAGGACGGGGTTCAAGTCCCTGTGGCATCTTTGCTTGAC
GCF_002776525.3_ASM277652v3	Piliocolobus tephrosceles	Ugandan red Colobus	1	1	25480	7153	3654	4038	1	6422	0		Procolobus_badius_CERCOPITHECIDAE_PRIMATES	1	591936	Mammalia	Primates	Cercopithecidae	Piliocolobus	Piliocolobus tephrosceles	NC_045446.1	8684999	8710486	minus	NC_045446.1	8635610	8642762	minus	TTTCTTTTACTGAGTGCGGCCCATGGCCGCACTCAGGTTTTGCTTTTCACCCTCTGATCTGTGAAATAGTGAGCAGGAAAAAGCAAAAG	GGCACTGATGGTGGCACGTCCAGCACAGCTGGGCCGGGGTTCGAGTCCCCGCAGTGTCGCTG	TTTTTCTTTTCCTGAGAAAACAACACGTTTTGTTTTCTCAGGTTTTGCTTTTTGGCCTTTTTCTAGCTTTAAAAAAAAAAAAGCAAAAG	GATGCTGGTGGTTGGCACTCCTGGTTTCTAGGACAGGGTTCAAATCCCTGCGGCATCTTTGCTTTGACTAC
GCF_002837175.2_ASM283717v2	Physeter catodon	sperm whale	1	1	21327	7001	3416		1	5324	0		Physeter_macrocephalus_PHYSETERIDAE_CETARTIODACTYLA	1	9755	Mammalia	Artiodactyla	Physeteridae	Physeter	Physeter catodon	NW_021145287.1	140140	161568	plus	NW_021145287.1	194207	201207	plus	TTTTTTTTCCTGGACGCGCTGGTGGCTGCGTCCAGGTTTTGCTTTTCACCTTTGAGTCTGTGAGAAAATGAGCAGGAAAAAAGCAAAAG	GGCGCTGGTGGTGGCACGCCTGGTACTGCTGGGCCAGGGTTCAAGTCCCTGCAGTGTCTCTGCTTC	TTTTTCTTTTCCTGAGAAAACAAAAGGTTTTGTTTTCTCAGGTTTTGCTTTTTGGCCTTTTCCTAGCTTTTAAAAAAAAAAAGCAAAAG	GATGCTGGTGGTTGGCACTCCTGGTTTCCAGGACGGGGTTCAAATCCCTGTGGCGTCTTTGCTTGAC
GCF_002863925.1_EquCab3.0	Equus caballus	horse	1	1	24080	7112	3476	2983	0		0		Equus_caballus_EQUIDAE_PERISSODACTYLA	1	9796	Mammalia	Perissodactyla	Equidae	Equus	Equus caballus	NC_009155.3	29300138	29331748	plus	NC_009155.3	29367003	29374114	plus	TTTCTTTTACTGGATGCGGCTCATGGCCGCATCCAGGTTTTGCTTTTCACCTTTGAGTCTGTGAGAAAAGGAGCAGGAAAAAGCAAAAG	GGCGCTGGTGGCGGCACACCCAGCACTGCTGGGCCGGGGTTCAAGTCCCCGTGGCGTCCCTGCTTC	TTTTTCTTTTCCTGAGAAAACAAAATTTTGTTTTCTCAGGTTTTGCTTTTTGGCCTTTTCCTAGCTTAAAAAAAAAAAGCAAAAG	GATGCTGGTGGTTGGCACTCCTGGTTTCCAGGACGGGGTTCGAATCCCTGCGGCGTCTGTG
GCF_002880755.1_Clint_PTRv2	Pan troglodytes	chimpanzee	1	1	22722	7083	3703	4098	0		0		Pan_troglodytes_HOMINIDAE_PRIMATES	1	9598	Mammalia	Primates	Hominidae	Pan	Pan troglodytes	NC_036890.1	61390257	61412978	plus	NC_036890.1	61466371	61473453	plus	TTTCTTTTACTGAGTGCAGCCCATGGCCGCACTCAGGTTTTGCTTTTCACCTTCCCATCTGTGAAAGAGTGAGCAGGAAAAAGCAAAAG	GGCGCTGGTGGTGGCACGTCCAGCACGGCTGGGCCGGGGTTCGAGTCCCCGCAGTGTTGCTG	TTTTTCTTTTCCTGAGAAAACAACACGTTTTGTTTTCTCAGGTTTTGCTTTTTGGCCTTTTTCTAGCTTAAAAAAAAAAAAAGCAAAAG	GATGCTGGTGGTTGGCACTCCTGGTTTCCAGGACAGGGTTCAAATCCCTGCGGCGTCTTTGCTTTGACCAC
GCF_002880775.1_Susie_PABv2	Pongo abelii	Sumatran orangutan	1	1	22601	7056	3648	4043	0		0		Pongo_abelii_HOMINIDAE_PRIMATES	1	9601	Mammalia	Primates	Hominidae	Pongo	Pongo abelii	NC_036914.1	8847534	8870134	minus	NC_036914.1	8788984	8796039	minus	TTTCTTTTACTGAATGTGGCCCATGGCCACACTCAGGTTTTGCTTTTCACCTTCCAATCTGTGAAAGAGTGAGCAGGAAAAAGCAAAAG	GGCGCTGGTGGTGGCACGTCCAGCATGGCTGGGCCGGGGTTCGAGTCCCCGCAGTGTTGCTG	TTTTTCTTTTCCTGAGAAAACAACACATTTTGTTTTCTCAGGTTTTGCTTTTTGGCCTTTTTCTAGCTTTAAAAAAAAAAAAAGCAAAAG	GATGCTGGTGGTTGGCACTCCTGGTTTCCAGGACGGGGTTCAAATCCCTGCGGCGTCTTTGCTTGACTAC
GCF_002940915.1_ASM294091v2	Desmodus rotundus	vampire bat	1	1	21001	6813	3460		0		0		Desmodus_rotundus_PHYLLOSTOMIDAE_CHIROPTERA	1	9430	Mammalia	Chiroptera	Phyllostomidae	Desmodus	Desmodus rotundus	NW_020093552.1	3701291	3722291	plus	NW_020093552.1	3762018	3768830	plus	TTTCTTTTACTGAACGCGGCTCATGGCCGCGCTCAGGTTTTGCTTTTCACCTTTGAATCTGTGAGAAGAAGAGCAGGAAAAAGCAAAAG	GGCACTGGTGGTGGCACACCCAGCACTGCTGGGTCAGGGTTCGAGCCCCTGTGGTGTCCCTGC	TTTTTCTTTTCCTGAGAAAACAATCTTTTGTTTTCTCAGGTTTTGCTTTTTGGCCTTTTCTAGCTTTTTTAAAAAAAAAGCAAAAG	GATGCTGGTGGTTGGCACTCCTGGTTTCCAGGACAGGGTTCGAGTCCCTGTGGCGTCTTTGCTT
GCF_003009895.1_ASM300989v1	Hyaena hyaena	striped hyena	1	1	19403	7114	3462		0		0		Hyaena_hyaena_HYAENIDAE_CARNIVORA	1	95912	Mammalia	Carnivora	Hyaenidae	Hyaena	Hyaena hyaena	NW_024080881.1	1131953	1151355	plus	NW_024080881.1	1194918	1202031	plus	GTTTCTTTTACTGGACGCGGCCCATGGCCGCGTTCAGGTTTTGCTTTTCACCTTTGAGTCTGTGAGAAGGCGAGCAGGAAAAAGCAAAAGG	GCGCCAGTGGTGGCACGCCTGGTGCTGCCGGGCCGGGGTTCGAGTCCCTGTGGCGTCTCTG	TTTTTCTTTTCCTGAGAAAACAAAGTTTTGTTTTCTCAGGTTTTGCTTTTTGGCCTTTTCCTAGCTTAAAAAAAAAAAGCAAAAG	GATGCTGGTGGTTGGCACTCCTGGTTCCCAGGACAGGGTTCAAATCCCTGCGGCGTCTTTGCT
GCF_003160815.1_VulVul2.2	Vulpes vulpes	silver fox	1	1	18769	6733	3574		1	4554	1	4736	Vulpes_vulpes_CANIDAE_CARNIVORA	1	9627	Mammalia	Carnivora	Canidae	Vulpes	Vulpes vulpes	NW_020356484.1	10367909	10386676	minus	NW_020356484.1	10309739	10316560	minus	GTTTCTTTTACTGGATGAGGCTCATGGCCACATTCAGGTTTTGCTTTTCACCTTTGAGTCTGTGCGAAAACAAGGAGGAAAAAGCAAAAGA	ATGCTGGTGGTGGCACGCCCAGCGCTGCTGGGCCAGGGTTCAAGTCCCTGTGGCGTCCCTG	TTTTTCTTTTCCTGAGAAAACAAATTTGTTTTCTCAGGTTTTGCTTTTTAGCCTTTTCCTAGTTTAAAAAAAAAGCAAAAG	GATGCTGGTGGTTGGCACTCCTGGATTTCCAGGACAGGGTTCAAATCCTTGCGGTGTCTTTGCT
GCF_003255815.1_Tgel_1.0	Theropithecus gelada	gelada	0	1	Nan	7098			Nan	Nan	0		Theropithecus_gelada_CERCOPITHECIDAE_PRIMATES	1	9565	Mammalia	Primates	Cercopithecidae	Theropithecus	Theropithecus gelada	NC_037682.1				NC_037682.1	9074256	9081353	minus			TTTTTCTTTTCCTGAGAAAACAACACGTTTTGTTTTCTCAGGTTTTGCTTTTTGGCCTTTTTCTAGCTTTAAAAAAAAAAAAGCAAAAG	GATGCTGGTGGTTGGCACTCCTGGTTTCCAGGACGGGGTTCAAATCCCTGCGGCATCTTTGCTTTGACTAC
GCF_003265705.1_ASM326570v1	Callorhinus ursinus	northern fur seal	1	1	18792	7102	3419	2951	0		0		Callorhinus_ursinus_OTARIIDAE_CARNIVORA	1	34884	Mammalia	Carnivora	Otariidae	Callorhinus	Callorhinus ursinus	NW_020312886.1	5658127	5676918	minus	NW_020312886.1	5607658	5614759	minus	GTTTCTTTTACTGGATGCGGCTCATGGCCGCATTCAGGTTTTGCTTTTCACCTTTGAGTCTGAGAAAACAAGGAGGAAAAAGCAAAAGG	GCGCTGGTGGTGGCACGCCTAGCACTGCTGGGCCAGGGTTCGAGTCCCTGTGGCGCCCCTG	TTTTTCTTTTCCTGAGAAAACAAAAGTTTTTGTTCTCTCAGGTTTTGCTTTTTGGCCTTTTGCTAGCTTAAAAAAAAGCAAAAG	GATGCTGGTGGTTGGCACTCCTGGTTTCCGGGACAGGGTTCAAATCCCTGCGGCGTCTTTGCT
GCF_003327715.1_PumCon1.0	Puma concolor	puma	1	1	18030	7187	3444	3636	2	14734;16846	0		Puma_concolor_FELIDAE_CARNIVORA	1	9696	Mammalia	Carnivora	Felidae	Puma	Puma concolor	NW_020338592.1	4570352	4589662	plus	NW_020338592.1	4634540	4641726	plus	GTTTCTTTTACTGGACGCGGCCCATGGCCGCGTTCAGGTTTTGCTTTTCACCTTTGAGTCTGTGAGAAAACAAGCAGGAAAAAGCAAAAGG	GCGCTGGTGGTGGCACGCCCGGTGCTGCTGGGCCAGGGTTCGAGTCCCTGTGGCGTCTCTG	TTTTTCTTTTCCTGAGAAAACAAGTTTTGTTTTCTCAGGTTTTGCTTTTTGGCCTTTTCCTAGCTTAAAAAAAAAAAAAGCAAAAG	GATGCTGGTGGTTGGCACTCCTGGTTTCCAGGACAGGGTTCAAATCCCTGCGGCGTCTTTGCT
GCF_003339765.1_Mmul_10	Macaca mulatta	rhesus monkeys	1	1	25935	7085	3672	4063	0		0		Macaca_mulatta_CERCOPITHECIDAE_PRIMATES	1	9544	Mammalia	Primates	Cercopithecidae	Macaca	Macaca mulatta	NC_041767.1	9073795	9099729	minus	NC_041767.1	9022696	9029780	minus	TTTCTTTTACTGAGTGTGGCCCATGGCCGCACTCAGGTTTTGCTTTTCACCTTCTGATCTGTGAAAGAGTGAGCAGGAAAAAGCAAAAG	GGCACTGGTGTGGCACGTCCAGCACGGCTGGGCCGGGGTTCGAGTCCCCGCAGTGTCTCTG	TTTTTCTTTTCCTGAGAAAACAACACGTTTTGTTTTCTCAGGTTTTGCTTTTTGGCCTTTTTCTAGCTTTAAAAAAAAAAAAAGCAAAAG	GATGCTGGTGGTTGGCACTCCTGGTTTCCAGGACGGGGTTCAAATCCCTGCGGCATCTTTGCTTTGACTAC
GCF_003426925.1_ASM342692v1	Urocitellus parryii	Arctic ground squirrel	1	1	18080	6916	3235	2786	0		0		Urocitellus_parryii_SCIURIDAE_RODENTIA	1	9999	Mammalia	Rodentia	Sciuridae	Urocitellus	Urocitellus parryii	NW_020540060.1	3158952	3177031	minus	NW_020540060.1	3121323	3128238	minus	TTTCTTTTACTGGCCGCGGCTCATTGCCGCGGTCAGGTTTTGCTTTTCACCTTTCAGTCTGTGAGAAAGGGAGCAGGAAAAAGCAAAAG	GGCGCTGGTGGTGGCACGCCCACGAGCTGGGCCGGGGTTCAAGTCCCCGCGGTGTCCCTGCTTCCTCC	TTTTTCTTTTCCTGAGAAAACAAATTTTTGTTTTCTCAGGTTTTGCTTTTTGGCCTTTCCCTAGCTTAAAAAAAAAAAAAAGCAAAAG	GATGCTGGTGGTTGGCACTCCTGGCTTCCAGGACGGGGTTCAAATCCCTGCAGCGTCTTTG
GCF_003584765.2_ASM358476v2	Ursus arctos	grizzly bear	1	1	18694	7092	3409		0		0		Ursus_arctos_URSIDAE_CARNIVORA	1	9644	Mammalia	Carnivora	Ursidae	Ursus	Ursus arctos	NW_020656193.1	6181798	6200491	minus	NW_020656193.1	6137151	6144242	minus	GTTTCTTTTACTGGATGCGGCTCATGGCCGCATTCAGGTTTTGCTTTTCACCTTTGAGTCTGTGAGAAAACAAGGAGGAAAAAGCAAAAGG	GCGCTGGTGGTGGCACGCCTAGCACTGCTGGGCCAGGGTTCAAGTCCCTGTGGCGTCCCTG	TTTTTCTTTTCCTGAGAAAACAAAAGTTTTGTTTTCTCAGGTTTTGCTTTTTGGCCTTTTCCTAGCTTAAAAAAAAAAAAGCAAAAG	GATGCTGGTGGTTGGCACTCCTGATTCCAGGACAGGGTTCAAATCCCTGCGGCGTCTTTGCT
GCF_003668045.3_CriGri-PICRH-1.0	Cricetulus griseus	Chinese hamsters	1	0	20639	Nan	3300	2908	0		Nan	Nan	Cricetulus_kamensis_CRICETIDAE_RODENTIA	1	10029	Mammalia	Rodentia	Cricetidae	Cricetulus	Cricetulus griseus	NC_048596.1	53500999	53521637	plus	NC_048596.1				TTTCTTTTCCTGAGTGCAGCCCATGGTCGCGCTCAGGTTTTGCTTTTCACCTATGTCTGTGAGAGTGTGAGCAGGAAAAAGCAAAAG	GGCACTGGTGGTGGCACGCCCATGCTTCTGGGCCGGGGTTCGAGTCCCCGCAGTACCCTGCTTCCTTT
GCF_003676075.2_GSC_YBM_2.0	Marmota flaviventris	yellow-bellied marmot	1	1	18459	6883	3326	2891	0		0		Marmota_flaviventris_SCIURIDAE_RODENTIA	1	93162	Mammalia	Rodentia	Sciuridae	Marmota	Marmota flaviventris	NW_023144745.1	5276169	5294627	minus	NW_023144745.1	5238956	5245838	minus	TTTCTTTTACTGGCCGCGGCTCAAGGCCGCGGTCAGGTTTTGCTTTTCACCTTTCAGTCTGTGAGAAAGTGAGCAGGAAAAAGCAAAAG	GGCGCTGGTGGTGGCACGCCCACGAGCTGGGCCGGGGTTCAAGTCCCCGCGGCGTCCCTGCTT	TTTTTCTTTTCCTGAGAAAACAAATTTTTGTTTTCTCAGGTTTTGCTTTTTGGCCTTTCCCTAGCTTAAAAAAAAAAAAAGCAAAAG	GATGCTGGTGGTTGGCACTCCTGGCTTCCAGGACGGGGTTCAAATCCCTGCAGCGTCTTTG
GCF_003676395.1_ASM367639v1	Lagenorhynchus obliquidens	Pacific white-sided dolphin	1	1	17202	7029	3414	3308	0		0		Lagenorhynchus_obliquidens_DELPHINIDAE_CETARTIODACTYLA	1	90247	Mammalia	Artiodactyla	Delphinidae	Lagenorhynchus	Lagenorhynchus obliquidens	NW_020838013.1	3075886	3093087	plus	NW_020838013.1	3116567	3123595	plus	TTTTTTTTCCTGGACGCGCTGATGGCTGCGTCCAGGTTTTGCTTTTCACCTTTGAGTCTGTGAGAAAATGAGCAGGAAAAAAGCAAAAG	GGCACTGGTGGTGGCACGCCTGGTACTGCTGGGCCAGGGTTCAAGTCCCTGCAGTGTCCCTGCTTC	TTTTTCTTTTCCTGAGAAAACAAAAGGTTTTGTTTTCTCAGGTTTTGCTTTTTGGCCTTTTCCTAGCTTTAAAAAAAAAAGCAAAAG	GATGCTGGTGGTTGGCACTCCTGGTTTCCAGGACGGGGTTCAAATCCCTGTGGCATCTTTGCTTGAC
GCF_003709585.1_Aci_jub_2	Acinonyx jubatus	cheetah	1	1	19265	7141	3471	3663	0		0		Acinonyx_jubatus_FELIDAE_CARNIVORA	1	32536	Mammalia	Carnivora	Felidae	Acinonyx	Acinonyx jubatus	NW_020834796.1	5640774	5660038	minus	NW_020834796.1	5589372	5596512	minus	GTTTCTTTTACTGGACGCGGCTGATGGCCGCGTTCAGGTTTTGCTTTTCACCTTTGAGTCTGTGAGAAAACAAGCAGGAAAAAGCAAAAGG	GCGCTGGTGGTGGCACGCCCGGTGCTGCTGGGCCAGGGTTCGAGTCCCTGTGGCGTCTCTG	TTTTTCTTTTCCTGAGAAAACAAGTTTTGTTTTCTCAGGTTTTGCTTTTTGGCCTTTTCCTAGCTTAAAAAAAAAAAAGCAAAAG	GATGCTGGTGGTTGGCACTCCTGGTTTCCAGGACAGGGTTCAAATCCCTGCGGCGTCTTTGCT
GCF_004028035.1_ASM402803v1	Eumetopias jubatus	Steller sea lion	1	1	18773	7097	3442	2974	0		0		Eumetopias_jubatus_OTARIIDAE_CARNIVORA	1	34886	Mammalia	Carnivora	Otariidae	Eumetopias	Eumetopias jubatus	NW_020998692.1	5678668	5697440	minus	NW_020998692.1	5631026	5638122	minus	GTTTCTTTTACTGGATGCGGCTCATGGCCGCATTCAGGTTTTGCTTTTCACCTTTGAGTCTGAGAAAACAAGGAGGAAAAAGCAAAAGG	GCGCTGGTGGTGGCACGCCTAGCACTGCTGGGCCAGGGTTCGAGTCCCTGTGGCGCCCCTG	TTTTTCTTTTCCTGAGAAAACAAAAGTTTTTGTTCTCTCAGGTTTTGCTTTTTGGCCTTTTGCTAGCTTAAAAAAAAGCAAAAG	GATGCTGGTGGTTGGCACTCCTGGTTTCCGGGACAGGGTTCAAATCCCTGCGGCGTCTTTGCT
GCF_004115265.1_mRhiFer1_v1.p	Rhinolophus ferrumequinum	greater horseshoe bat	1	1	21704	7305	3533	3039	0		0		Rhinolophus_ferrumequinum_RHINOLOPHIDAE_CHIROPTERA	1	59479	Mammalia	Chiroptera	Rhinolophidae	Rhinolophus	Rhinolophus ferrumequinum	NC_046294.1	6240559	6262262	minus	NC_046294.1	6199101	6206405	minus	TTTCTTTTACTGGATGCGGCTCATGGCCGCGTTCAGGTTTTGCTTTTCACCTTTGAGTCTGTGAACAAAAGAGCAGGAAAAAGCAAAAG	GGCGCTGGTGGTGGCACACCCAGCACTGCTGGGCCAGGGTTCGAGTCCCTGTGGCGTCCCTGC	TTTTTCTTTTCCTGAGAAAACAAAGTCCTTTGTTTTCTCAGGTTTTGCTTTTTGACCTTTTCCTAGCTTTAAAAAAAAGCAAAAG	GATGCTGGTGGTTGGCACTCCTGGTTTCCAGGACGGGGTTCAAGTCCCTGTGGCGTCTTTGCT
GCF_004126475.2_mPhyDis1.pri.v3	Phyllostomus discolor	pale spear-nosed bat	1	1	21340	7036	3381		0		0		Phyllostomus_discolor_PHYLLOSTOMIDAE_CHIROPTERA	1	89673	Mammalia	Chiroptera	Phyllostomidae	Phyllostomus	Phyllostomus discolor	NC_040908.2	165719850	165741189	plus	NC_040908.2	165775737	165782772	plus	TTTCTTTTACTGGACGCGGCTCGTGGCCGCGTTCAGGTTTTGCTTTTCACCTTTGAATCTGTGAGAAGACGGGCAGGAAAAAGCAAAAG	GGCGCTGGTGGTGGCACACCCAGCACTGCTGGGTCAGGGTTCGAGCCCCTGCGGCGTCCCTGC	TTTTTCTTTTCCTGAGAAAACAATCTTGTGTTTGTTTTCTCAGGTTTTGCTTTTTGGCCTTTTCCTAGCTTTTTTAAAAAAAAGCAAAAG	GATGCTGGTGGTTGGCACTCCTGGTTTCCGGGACAGGGTTCAAGTCCCTGCGGCATCTTTGCTT
GCF_004348235.1_GSC_HSeal_1.0	Phoca vitulina	harbor seal	1	1	18207	7115	3463	2994	0		0		Phoca_vitulina_PHOCIDAE_CARNIVORA	1	9720	Mammalia	Carnivora	Phocidae	Phoca	Phoca vitulina	NW_022589719.1	31559526	31577732	plus	NW_022589719.1	31615046	31622160	plus	GTTTCTTTTACTGGATGCGGCTTGTGGCCGCGTTCAGGTTTTGCTTTTCACCTTTGAGTCTGTGAGAAAACAAGGAGGAAAAAGCAAAAGG	GCGCTGGTGGTGGCACGCCCAGCACTGCCGGGCCAGGGTTCGAGTCCCTGTGGCGTCCCTG	TTTTTCTTTTCCTGAGAAAACAAAAGTTTTGTTTTCTCAGGTTTTGCTTTTTGGCCTTTTTGCTAGCTTAAAAAAAAAAAAGCAAAAG	GATGCTGGTGGTTGGCACTCCTGGTTTCCAGGACAGGGTTCAAATCCCTGCGGCGTCTTTGCT
GCF_004664715.2_UCI_PerLeu_2.1	Peromyscus leucopus	white-footed mouse	1	0	18685	Nan	3383	2984	0		Nan	Nan	Peromyscus_leucopus_CRICETIDAE_RODENTIA	1	10041	Mammalia	Rodentia	Cricetidae	Peromyscus	Peromyscus leucopus	NC_051063.1	56322410	56341094	plus	NC_051063.1				TTTCTTTTCCTGACCGCGGCTCACGGCCGCGCTCAGGTTTTGCTTTTCACCTTTCTCTGTGAGAATGTGAGCAGGAAAAAGCAAAAG	GGCACTGGTGGTGGCACGCCCATGCTCCTGGGCCGGGGTTCGAGTCCCCGCGGTACCTGCTTCCTT
GCF_004785775.1_NIH_TR_1.0	Grammomys surdaster	Nan	1	1	18768	6521	3167	2886	0		0		Grammomys_dolichurus_MURIDAE_RODENTIA	1	491861	Mammalia	Rodentia	Muridae	Grammomys	Grammomys surdaster	NW_021604650.1	2084401	2103168	plus	NW_021604650.1	2126688	2133208	plus	TTTCTTTTCCTGAGCGCGGCTCATGGCCGCGCTCAGGTTTTGCTTTTCACCTTTGTTTGTGAGAACGTGAACAGGAAAAAGCAAAAG	GGCACTGGTGGTGGCACGCCCATGCTCCGGGCCGGGGTTCGAGTCCCCGCAGTACTCTGCTTTCTTC	TTTTTCTTTTCCTGAGAAAACAAGCTTTGTTTTCTCAGGTTTTGCTTTTTGGCCTTTCCCTAGCTTTAAAAAAAAGCAAAAG	GATGCTGGTGGTTGGCACTCCTGGTTTCCAGGACGGGGTTCAAGTCCCTGCGGTGTCTTTG
GCF_005190385.1_NGI_Narwhal_1	Monodon monoceros	narwhal	1	1	18897	6978	3429	3320	0		0		Monodon_monoceros_MONODONTIDAE_CETARTIODACTYLA	1	40151	Mammalia	Artiodactyla	Monodontidae	Monodon	Monodon monoceros	NW_021703784.1	100549526	100568422	plus	NW_021703784.1	100594311	100601288	plus	TTTTTTTTCCTGGACGCGCTGGTGGCTGCGTCCAGGTTTTGCTTTTCACCTTTGAGTCTGTGAGAAAATGAGCAGGAAAAAAGCAAAAG	GGCACTGGTGGTGGCACGCCTGGTACTGCTGGGCCAGGGTTCAAGTCCCTGCAGTGTCCCTGCTTC	TTTTTCTTTTCCTGAGAAAACAAAAGGTTTTGTTTTCTCAGGTTTTGCTTTTTGGCCTTTTCCTAGCTTTAAAAAAAAAGCAAAAG	GATGCTGGTGGTTGGCACTCCTGGTTTCCAGGACGGGGTTCAAGTCCCTGTGGCATCTTTGCTTGAC
GCF_006229205.1_meerkat_22Aug2017_6uvM2_HiC	Suricata suricatta	suricate	1	0	18569	Nan	3528	3082	1	110	Nan	Nan	Suricata_suricatta_HERPESTIDAE_CARNIVORA	1	37032	Mammalia	Carnivora	Herpestidae	Suricata	Suricata suricatta	NC_043710.1	6330615	6349281	minus	NC_043710.1				GTTTCTTTTACTGGACGCGGCCCATGGCCGCGTTCAGGTTTTGCTTTTCACCTTTGAGTCTGTGAGAAAATGAGTAGGAAAAAGCAAAAGG	GCGCTGGTGCTGGCACGCCTGGCGCAGCTGGGCCGGGGTTCGAGTCCCCGCGGCATCTCTG
GCF_006542625.1_Asia_NLE_v1	Nomascus leucogenys	White-cheeked Gibbon	1	1	23178	7073	3630	4016	0		0		Nomascus_leucogenys_HYLOBATIDAE_PRIMATES	1	61853	Mammalia	Primates	Hylobatidae	Nomascus	Nomascus leucogenys	NC_044384.1	85048790	85071967	plus	NC_044384.1	85139514	85146586	plus	TTTCTTTTACTGAGTGCGGCCATGGGCCGCATTCAGGTTTTGCTTTTCACCTTCCGATCTGTGAAAGAGTGAGCAGGAAAAAGCAAAAG	GGCGCTGGTGGTGGCACGTCCAGCCACGGCTGGGCCGGGGTTCGAGTCCCTGCAGTGTTGCTG	TTTTTCTTTTCCTGAGAAAACAACACGTTTTGTTTTCTCAGGTTTTGCTTTTTGGCCTTTTTCTAGCTTTAAAAAAAAAAAAAGCAAAAG	GATGCTGGTGGTTGGCACTCCTGGTTTCCAGGACGGGGTTCAAATCCCTGCGGCGTCTTTGCCTGACTAC
GCF_006547405.1_ASM654740v1	Globicephala melas	long-finned pilot whale	1	1	17187	7010	3426	3320	0		0		Globicephala_melas_DELPHINIDAE_CETARTIODACTYLA	1	9731	Mammalia	Artiodactyla	Delphinidae	Globicephala	Globicephala melas	NW_022134941.1	6274967	6292153	minus	NW_022134941.1	6244882	6251891	minus	TTTTTTTTCCTGGACGCGCTGATGGCTGCGTCCAGGTTTTGCTTTTCACCTTTGAGTCTGTGAGAAAATGAACAGGAAAAAAGCAAAAG	GGCACTGGTGGTGGCACGCCTGGTACTGCTGGGCCAGGGTTCAAGTCCCTGCAGTGTCCCTGCTTC	TTTTTCTTTTCCTGAGAAAACAAAAGGTTTTGTTTTCTCAGGTTTTGCTTTTTGGCCTTTTCCTAGCTTTAAAAAAAAAGCAAAAG	GATGCTGGTGGTTGGCACTCCTGGTTTCCAGGACGGGGTTCAAATCCCTGTGGCATCTTTGCTTGAC
GCF_007474595.2_mLynCan4.pri.v2	Lynx canadensis	Canada lynx	1	1	19188	7164	3490	3685	0		0		Lynx_canadensis_FELIDAE_CARNIVORA	1	61383	Mammalia	Carnivora	Felidae	Lynx	Lynx canadensis	NC_044312.2	108842690	108861877	plus	NC_044312.2	108905931	108913094	plus	GTTTCTTTTACTGGACGCGGCCCATGGCCGCGTTCAGGTTTTGCTTTTCACCTTTGAGTCTGTGAGAAAACAAGCAGGAAAAAGCAAAAGG	GCGCTGGTGGTGGCACGCCCGGTGCTGCTGGGCCAGGGTTCGAGTCCCTGTGGCGTCTCTG	TTTTTCTTTTCCTGAGAAAACAAGTTTTGTTTTCTCAGGTTTTGCTTTTTGGCCTTTTCCTAGCTTAAAAAAAAAAAAAAGCAAAAG	GATGCTGGTGGTTGGCACTCCTGGTTTCCAGGACAGGGTTCAAATCCCTGCGGCGTCTTTGCT
GCF_007565055.1_ASM756505v1	Rhinopithecus roxellana	golden snub-nosed monkey	1	1	24857	7137	3670	4061	0		0		Rhinopithecus_roxellana_CERCOPITHECIDAE_PRIMATES	1	61622	Mammalia	Primates	Cercopithecidae	Rhinopithecus	Rhinopithecus roxellana	NC_044563.1	12668836	12693692	plus	NC_044563.1	12739141	12746277	plus	TTTCTTTTACTGAGTGCGGCCCATGGCCGCACTCAGGTTTTGCTTTTCACCTTCTGATCTGTGAAAGAGTGAGCAGGAAAAAGCAAAAG	GGCACTGGTGGTGGCACGTCCAGCACAGCTGGGCCGGGGTTCGAGTCCCCGCAGTGTCGCTG	TTTTTCTTTTCCTGAGAAAACAACACGTTTTGTTTTCTCAGGTTTTGCTTTTTGGCCTTTTTCTAGCTTTAAAAAAAAAAAAGCAAAAG	GATGCTGGTGGTTGGCACTCCTGGTTTCCAGGACGGGGTTCAAATCCCTGCGGCATCTTTGCTTTGACTAC
GCF_008122165.1_Kamilah_GGO_v0	Gorilla gorilla	western gorilla	1	1	22628	7058	3695	4090	0		0		Gorilla_gorilla_HOMINIDAE_PRIMATES	1	9593	Mammalia	Primates	Hominidae	Gorilla	Gorilla gorilla	NC_044613.1	49393249	49415876	plus	NC_044613.1	49468138	49475195	plus	TTTCTTTTACTGAGTGCGGCCCATGGCCGCACTCAGGTTTTGCTTTTCACCTTCCGATCTGTGAAAGAGTGAGCAGGAAAAAGCAAAAG	GGCGCTGGTGGTGGCACGTCCAGCACGGCTGGGCCAGGGTTCGAGTCCCTGCAGTGTTGCTG	TTTTTCTTTTCCTGAGAAAACAACACGTTTTGTTTTCTCAGGTTTTGCTTTTTGGCCTTTTTCTAGCTTAAAAAAAAAAAAAAGCAAAAG	GATGCTGGTGGTTGGCACTCCTGGTTTCCAGGACGGGGTTCAAATCCCTGCGGCGTCTTTGCTTGACTAC
GCF_008632895.1_UCSF_Mcou_1	Mastomys coucha	southern multimammate mouse	1	1	21166	6604	3436	3138	1	6950	0		Mastomys_coucha_MURIDAE_RODENTIA	1	35658	Mammalia	Rodentia	Muridae	Mastomys	Mastomys coucha	NW_022196904.1	137193947	137215120	minus	NW_022196904.1	137162078	137168681	minus	TTTCTTTTCCTGACCGAGGCTCATGGCCTCGCTCAGGTTTTGCTTTTCACCTTTGTCTGTGAGAATGTGAGCAGGAAAAAGCAAAAG	GGCACTGGTGGTGGCACGCCCACCCTCCGGGCCGGGGTTCGAGTCCCCGCAGTACCCTGCTTCCTTC	TTTTTCTTTTCCTGAGAAAACAAACTTTGTTTTCTCAGGTTTTGCTTTTTGGCCTTTCCCTAGCTTTAAAAAAAAAAAGCAAAAG	GATGCTGGTGGTTGGCACTCCTGGTTTCCAGGACAGGGTTCAAGTCCCTGCGGTGTCTTTG
GCF_008692025.1_mPhoSin1.pri	Phocoena sinus	vaquita	1	1	18817	7013	3428	3319	0		0		Phocoena_sinus_PHOCOENIDAE_CETARTIODACTYLA	1	42100	Mammalia	Artiodactyla	Phocoenidae	Phocoena	Phocoena sinus	NC_045770.1	24198112	103415722	plus	NC_045770.1	103441740	103448752	plus	TTTTTTTTCCTGGACGCGCTGGTGGCTGCGTCCAGGTTTTGCTTTTCACCTTTGAGTCTGTGAGAAAATGAGCAGGAAAAAAGCAAAAG	GGCGCTGGTGGTGGCACGCCTGGTACTGCTGGGCCAGGGTTCAAGTCCCTGCAGTGTCCCTGCTTC	TTTTTCTTTTCCTGAGAAAACAAAAGGTTTTGTTTTCTCAGGTTTTGCTTTTTGGCCTTTTCCTAGCTTTAAAAAAAAAGCAAAAG	GATGCTGGTGGTTGGCACTCCTGGTTTCCAGGACGGGGTTCAAATCCCTGTGGCATCTTTGCTTGAC
GCF_008728515.1_Panubis1.0	Papio anubis	olive baboon	1	1	26685	7092	3672	4046	0		0		Papio_anubis_CERCOPITHECIDAE_PRIMATES	1	9555	Mammalia	Primates	Cercopithecidae	Papio	Papio anubis	NC_044987.1	114850016	114876700	plus	NC_044987.1	114921823	114928914	plus	TTTCTTTTACTGAGTGTGGCCCATGGCCGCACTCAGGTTTTGCTTTTCACCTTCTGATCTGTGAAAGAGTGAGCAGGAAAAAGCAAAAG	GGCACTGGTGGTGGCACGTCCAGCACGGCTGGGCTGGGGTTCGAGTCCCCGCAGTGTCTCTG	TTTTTCTTTTCCTGAGAAAACAACACGTTTTGTTTTCTCAGGTTTTGCTTTTTGGCCTTTTTCTAGCTTTAAAAAAAAAAAAGCAAAAG	GATGCTGGTGGTTGGCACTCCTGGTTTCCAGGACGGGGTTCAAATCCCTGCGGCATCTTTGCTTTGACTAC
GCF_009663435.1_Callithrix_jacchus_cj1700_1.1	Callithrix jacchus	white-tufted-ear marmoset	1	1	22835	7127	3707	4099	0		0		Callithrix_jacchus_CALLITRICHIDAE_PRIMATES	1	9483	Mammalia	Primates	Cebidae	Callithrix	Callithrix jacchus	NC_048393.1	120456996	120479830	plus	NC_048393.1	120525589	120532715	plus	TTTCTTTTACTGAGTGTGCCCATGGCCACACTCAGGTTTTGCTTTTCACCTTTCAATCTGTGAAACAGTGAGCAGGAAAAAGCAAAAG	GGCGCTGGTGGTGGCACGTCCAGCACTGCTGGGCCGGGGTTCAAGTCCCTGCAGTGTCGCTG	TTTTTCTTTTCCTGAGAAAACAACAAGTTTTGTTTTCTCAGGTTTTGCTTTTTGGCCTTTACCTAGCTTTTTTTAAAAAAAAAGCAAAAG	GATGCTGGTAGTTGGTACTCCTGGTTTCCAGGACGGGGTTCAAATCCCTGCGGCATCTTTGCTGGACTAC
GCF_009761245.1_GSC_monkey_1.0	Sapajus apella	tufted capuchin	1	1	19968	7122	3629	4025	0		0		Sapajus_apella_CEBIDAE_PRIMATES	1	9515	Mammalia	Primates	Cebidae	Sapajus	Sapajus apella	NW_022436954.1	5697232	5717199	minus	NW_022436954.1	5643201	5650322	minus	TTTCTTTTACTGAGTGTGCCCATGGCCACACTCAGGTTTTGCTTTTCACCTTTCAATCTGTGAAACAGTGAGCAGGAAAAAGCAAAAG	GGCGCTGGTGGTGGCACGTCCAGCACTGCTGGGCCAGGGTTCGAGTCCCTGCAGTGTCGCTG	TTTTTCTTTTCCTGAGAAAACAACAAGTTTTGTTTTCTCAGGTTTTGCTTTTTGGCCTTTAGCTTTTTTCTTAAAAAAAAGCAAAAG	GATGCTGGTAGTTGGCACTCCTGGTTTCCAGGATGGGGTTCAAATCCCTGCGGCATCTTTGCTTGACCAC
GCF_009762305.2_mZalCal1.pri.v2	Zalophus californianus	California sea lion	1	1	18792	7096	3426	2958	0		0		Zalophus_californianus_OTARIIDAE_CARNIVORA	1	9704	Mammalia	Carnivora	Otariidae	Zalophus	Zalophus californianus	NC_045605.1	106557841	106576632	plus	NC_045605.1	106617594	106624689	plus	GTTTCTTTTACTGGATGCGGCTCATGGCCGCATTCAGGTTTTGCTTTTCACCTTTGAGTCTGAGAAAACAAGGAGGAAAAAGCAAAAGG	GCGCTGGTGGTGGCACGCCTAGCACTGCTGGGCCAGGGTTCGAGTCCCTGTGGCGCCCCTG	TTTTTCTTTTCCTGAGAAAACAAAAGTTTTTGTTCTCTCAGGTTTTGCTTTTTGGCCTTTTGCTAGCTTAAAAAAAAGCAAAAG	GATGCTGGTGGTTGGCACTCCTGGTTTCCGGGACAGGGTTCAAATCCCTGCGGCGTCTTTGCT
GCF_009764315.1_Tfra_2.0	Trachypithecus francoisi	Indochinese langur	1	1	26029	7131	3980		0		0		Trachypithecus_francoisi_CERCOPITHECIDAE_PRIMATES	1	54180	Mammalia	Primates	Cercopithecidae	Trachypithecus	Trachypithecus francoisi	NW_022681473.1	8762116	8788144	minus	NW_022681473.1	8705429	8712559	minus	TTTCTTTTACTGAGTGCGGCCCATGGCCGCACTCAGGTTTTGCTTTTCACCTTCTGATCTGTGAAAGAGTGAGCAGGAAAAAGCAAAAG	GGCACTGGTGGGGGCACGTCCAGCACAGCTGGGCCGGGGTTCGAGTCCCCGCAGTGTCGCTG	TTTTTCTTTTCCTGAGAAAACAACACGTTTTGTTTTCTCAGGTTTTGCTTTTTGGCCTTTTTCTAGCTTTAAAAAAAAAAAAGCAAAAG	GATGCTGGTGGTTGGCACTCCTGGTTTCCAGGACGGGGTTCAAATCCCTGCGGCATCTTTGCTTTGACTAC
GCF_009828535.2_HMol_V2	Hylobates moloch	silvery gibbon	1	1	23567	7077	3684	4073	0		0		Hylobates_moloch_HYLOBATIDAE_PRIMATES	1	81572	Mammalia	Primates	Hylobatidae	Hylobates	Hylobates moloch	NW_022611647.1	84584899	84608465	plus	NW_022611647.1	84675521	84682597	plus	TTTCTTTTACTGAGTGCGGCCATGGGCCGCACTCAGGTTTTGCTTTTCACCTTCCGATCTGTGAGTGAGTGAGCAGGAAAAAGCAAAAG	GGCACTTGTGGTGGCACGTCCAGCCACGGCTGGGCCGGGGTTCGAGTCCCTGCAGTGTTGCTG	TTTTTCTTTTCCTGAGAAAACAACACGTTTTGTTTTCTCAGGTTTTGCTTTTTGGCCTTTTTCTAGCTTTAAAAAAAAAAAAAAGCAAAAG	GATGCTGGTGGTTGGCACTCCTGGTTTCCAGGACGGGGTTCAAATCCCTGCGGCGTCTTTGCCTGACTAC
GCF_009829155.1_mMusErm1.Pri	Mustela erminea	stoat	1	1	18154	6905	3363	2925	0		0		Mustela_erminea_MUSTELIDAE_CARNIVORA	1	36723	Mammalia	Carnivora	Mustelidae	Mustela	Mustela erminea	NC_045622.1	107357362	107375515	plus	NC_045622.1	107415920	107422824	plus	GTTTCTTTTACTGGATGCGGCTCATGGCCGCGTCCAGGTTTTGCTTTTCACCTTTGAGTCTGTGAGAAAGCAAGGAGGAAAAAGCAAAAGG	GCGCTGGTGGTGGCACGCCTAGCACCGCTGGGCCAGGGTTCGAGTCCCTGCAGCGCCCCTG	TTTTTCTTTTCCTGAGAAAACAAAATTTTGTTTTCTCAGGTTTTGCTTTTTGGCCTTTTCTTAGCTTTAAAAAAAAAAAAGCAAAAG	GATGCTGGTGGTTGGCACTCCTGATTCCCAGGACGGGGTTCAAATCCCTGCGGTGTCTTTGCT
GCF_009834535.1_BCGSAC_Cfer_1.0	Camelus ferus	Wild Bactrian camel	1	0	21637	Nan	3398		0		Nan	Nan	Camelus_ferus_CAMELIDAE_CETARTIODACTYLA	1	419612	Mammalia	Artiodactyla	Camelidae	Camelus	Camelus ferus	NC_045705.1	65735196	65756832	plus	NC_045705.1				TTTCTTTTCCTGGACGCAGCTCATGGCCGTGTCCAGGTTTTGCTTTTCACCTTTGAGTCTGTGAGAAAATGAGCAGGAAAAAGCAAAAG	GGCGCTGGTGGTGGCACGCCTAGCACTGCTGGGCCGGGGTTCGAGTCCCTGCAGCGTCCCTGCTTC
GCF_009873245.2_mBalMus1.pri.v3	Balaenoptera musculus	Blue whale	1	1	22407	7042	3440		0		0		Balaenoptera_musculus_BALAENOPTERIDAE_CETARTIODACTYLA	1	9771	Mammalia	Artiodactyla	Balaenopteridae	Balaenoptera	Balaenoptera musculus	NC_045792.1	103176312	103198718	plus	NC_045792.1	103229946	103236987	plus	TTTTTTTTCCTGGACGCGCTGGTGGCTGCGTCCAGGTTTTGCTTTTCACCTTTGAGTCTGTGAGAAAATGAGCAGGAAAAAAGCAAAAG	GGCGCTGGTGGAGGCACGCCTGGTACTGCTGGGCCAGGGTTCAAGTCCCTGCGGTGTCCCTGCTTC	TTTTTCTTTTCCTGAGAAAACAAAAGGTTTTGTTTTCTCAGGTTTTGCTTTTTGGCCTTTTCCTAGCTTTTTTAAAAAAAAAGCAAAAG	GATGCTGGTGGTTGGCACTCCTGGTTTCCAGGACGGGGTTCAAATCCCTGTGGCATCTTTGCTTGAC
GCF_010015895.1_GSC_riverotter_1.0	Lontra canadensis	river otter	1	1	18147	6909	3302	2862	0		0		Lontra_canadensis_MUSTELIDAE_CARNIVORA	1	76717	Mammalia	Carnivora	Mustelidae	Lontra	Lontra canadensis	NW_022631060.1	5118576	5136722	plus	NW_022631060.1	5175111	5182019	plus	GTTTCTTTTACTGGATGCGGCTCATGGCCGCGTCCAGGTTTTGCTTTTCACCTTTGAGTCTGTGAGAAAGCAAGGAGGAAAAAGCAAAAGG	GCGCTGGTGGTGGCACGCCTAGCACCGCTGGGCCAGGGTTCGAGTCCCTGTGGCGCCCCTG	TTTTTCTTTTCCTGAGAAAACAAAATTTTGTTTTCTCAGGTTTTGCTTTTTGGCCTTTTCCTAGCTTTAAAAAAAAAAAAAGCAAAAG	GATGCTGGTGGTTGGCACTCCTGATTACCAGGACAGGGTTCAAATCCCTGCGGTGTCTTTGCT
GCF_011064425.1_Rrattus_CSIRO_v1	Rattus rattus	roof rat	1	0	21361	Nan	3302	2920	0		Nan	Nan	Rattus_rattus_MURIDAE_RODENTIA	1	10117	Mammalia	Rodentia	Muridae	Rattus	Rattus rattus	NC_046155.1	1850459	1871819	plus	NC_046155.1				TTTCTTTTCCTGATCGCAGCCACGAGCCGCGGTCAGGTTTTGCTTTTCACCTTTGTCTGTGAGAACGTGAGCAGGAAAAAGCAAAAG	GGCACTGGTGACGGCACGCCCGTGTGGGCCGGGGTTCGAGTCCCCGCAGTACCCTGCTTCCTTC
GCF_011100635.1_mTriVul1.pri	Trichosurus vulpecula	silver-gray brushtail possum	1	1	32887	8089	3612	3062	0		0		Trichosurus_vulpecula_PHALANGERIDAE_DIPROTODONTIA	1	9337	Mammalia	Diprotodontia	Phalangeridae	Trichosurus	Trichosurus vulpecula	NC_050578.1	275441280	275474166	plus	NC_050578.1	275508807	275516895	plus	TTTCTTTTACTGAGGCTGCCATGCAGCCTCAGGTTTTGCTTTTCACCCTTAACTTTGTGAGAGAAAGAGTGCCAAAAAGCAAAAG	GGCACTGGCGGTGGCGCGCCCAGTGGGCCGGGGTTCGAGTCCCCGTGGTGTCTCTGCTGCT	TTTTTCTTTTCCTGAGAAAACATGCTTGTTTCCTCAGGTTTTGCTTTTTCACCTTTTCTATTTAAAAAAAAAAAAGCAAAAG	GATACTGGTGGTTGGCACTCCTGGGCTCCAGGACGGGGTTCAAATCCCTGCGGTATCTTTGCTTTCTC
GCF_011762505.1_mArvNil1.pat.X	Arvicanthis niloticus	African grass rat	1	1	21175	6532	3205	2917	0		0		Arvicanthis_niloticus_MURIDAE_RODENTIA	1	61156	Mammalia	Rodentia	Muridae	Arvicanthis	Arvicanthis niloticus	NC_047658.1	114255067	114276241	minus	NC_047658.1	114228762	114235293	minus	TTTCTTTTCCTGACCGCGGCTTATGGCCGCGCTCAGGTTTTGCTTTTCACCTTTGTCTGTGAGAACATGAACAGGAAAAAGCAAAAG	GGCACTGGTGGTGGCACGCCCATGCTCCGGGCCGGGGTTCGAGTCCCCGCAGTACCCTGCTTCCTTC	TTTTTCTTTTCCTGAGAAAACAAGCTTTGTTTTCTCAGGTTTTGCTTTTTGGCCTTTCCCTAGCTTAAAAAAAAAAAAAAAAGCAAAAG	GATGCTGGTGGTTGGCACTCCTGGTTTCCAGGACGGGGTTCAAGTCCCTGCGGTGTCTTTG
GCF_011762595.1_mTurTru1.mat.Y	Tursiops truncatus	common bottlenose dolphin	1	1	17209	7018	3414	3308	0		0		Tursiops_truncatus_DELPHINIDAE_CETARTIODACTYLA	1	9739	Mammalia	Artiodactyla	Delphinidae	Tursiops	Tursiops truncatus	NC_047041.1	24268489	101428602	plus	NC_047041.1	101451684	101458701	plus	TTTTTTTTCCTGGACGCGCTGATGGCTGCGTCCAGGTTTTGCTTTTCACCTTTGAGTCTGTGAGAAAATGAGCAGGAAAAAAGCAAAAG	GGCACTGGTGGTGGCACGCCTGGTACTGCTGGGCCAGGGTTCAAGTCCCTGCAGTGTCCCTGCTTC	TTTTTCTTTTCCTGAGAAAACAAAAGGTTTTGTTTTCTCAGGTTTTGCTTTTTGGCCTTTTCCTAGCTTTAAAAAAAAAAGCAAAAG	GATGCTGGTGGTTGGCACTCCTGGTTTCCAGGACGGGGTTCAAATCCCTGTGGCATCTTTGCTTGAC
GCF_011800145.1_KU_Mleo_1.0	Mirounga leonina	Southern elephant seal	1	1	18367	7106	3438	2969	0		0		Mirounga_leonina_PHOCIDAE_CARNIVORA	1	9715	Mammalia	Carnivora	Phocidae	Mirounga	Mirounga leonina	NW_023270418.1	31320025	31338391	plus	NW_023270418.1	31378412	31385517	plus	GTTTCTTTTACTGGATGCGGCTTGTGGCCGCATTCAGGTTTTGCTTTTCACCTTTGAGTCTGTGAGAAAACAAGGAGGAAAAAGCAAAAGG	GCGCTGGTGGTGGCACGCCCAGCATTCCGGGCCAGGGTTCGAGTCCCTGTGGCGTCCCTG	TTTTTCTTTTCCTGAGAAAACAAAAGTTTTGTTTTCTCAGGTTTTGCTTTTTGGCCTTTTGCTAGCTTAAAAAAAAAAAGCAAAAG	GATGCTGGTGGTTGGCACTCCTGGTTTCCAGGACAGGGTTCAAATCCCTGCGGCGTCTTTGCT
GCF_012274545.1_DMR_v1.0_HiC	Fukomys damarensis	Damara mole-rat	1	0	20763	Nan	3454	3813	3	5426;6366;17164	Nan	Nan	Fukomys_damarensis_BATHYERGIDAE_RODENTIA	1	885580	Mammalia	Rodentia	Bathyergidae	Fukomys	Fukomys damarensis	NW_022900939.1	23280139	23301638	minus	NW_022900939.1				TTTCTTTTACTGACTGCGGCTCATGGCCGCACTCAGGTTTTGCTTTTCACCTCTCAGTGTGTGAAAAATAAGCAGGAAAAAGCAAAAG	GGCGCTGGTGGCGGCACGTCCACACTGCTGGGCCGGGGTTCAAGTCCCCGTGGCGCCCTGCTTCCATC
GCF_012295265.1_UNSW_AlpineDingo_1.0	Canis lupus	grey wolf	1	0	18487	Nan	3549		0		Nan	Nan	Canis_lupus_CANIDAE_CARNIVORA	1	9612	Mammalia	Carnivora	Canidae	Canis	Canis lupus	NW_023365182.1	52562820	52581306	minus	NW_023365182.1				GTTTCTTTTACTGGATGAGGCTCATGGCCACATTCAGGTTTTGCTTTTCACCTTTGAGTCTGTGCGAAAACAAGGAGGAAAAAGCAAAAGA	ACGCTGGTGGTGGCACGCCCAGCACTGCTGGGCCAGGGTTCAAGTCCCTGTGGCGTCCCTG
GCF_012393455.1_Tufts_HGry_1.1	Halichoerus grypus	grey seal	1	1	17995	7114	3466	2997	0		0		Halichoerus_grypus_PHOCIDAE_CARNIVORA	1	9711	Mammalia	Carnivora	Phocidae	Halichoerus	Halichoerus grypus	NW_023402529.1	418016	436010	minus	NW_023402529.1	374275	381388	minus	GTTTCTTTTACTGGATGCGGCTTGTGGCCGCGTTCAGGTTTTGCTTTTCACCTTTGAGTCTGTGAGAAAACAAGGAGGAAAAAGCAAAAGG	GCGCTGGTGGTGGCACGCCCAGCACTGCCGGGCCAGGGTTCGAGTCCCTGTGGCGTCCCTG	TTTTTCTTTTCCTGAGAAAACAAAAGTTTTGTTTTCTCAGGTTTTGCTTTTTGGCCTTTTTGCTAGCTTAAAAAAAAAAAAGCAAAAG	GATGCTGGTGGTTGGCACTCCTGGTTTCCAGGACAGGGTTCAAATCCCTGCGGCGTCTTTGCT
GCF_012559485.2_MFA1912RKSv2	Macaca fascicularis	long-tailed macaque	1	1	26692	7085	3677	4068	0		0		Macaca_fascicularis_CERCOPITHECIDAE_PRIMATES	1	9541	Mammalia	Primates	Cercopithecidae	Macaca	Macaca fascicularis	NC_052268.1	116608991	116635682	plus	NC_052268.1	116681400	116688484	plus	TTTCTTTTACTGAGTGTGGCCCATGGCCGCACTCAGGTTTTGCTTTTCACCTTCTGATCTGTGAAAGAGTGAGCAGGAAAAAGCAAAAG	GGCACTGGTGGTGGCACGTCCAGCACGGCTGGGCCGGGGTTCGAGTCCCCGCAGTGTCTCTG	TTTTTCTTTTCCTGAGAAAACAACACGTTTTGTTTTCTCAGGTTTTGCTTTTTGGCCTTTTTCTAGCTTTAAAAAAAAAAAAGCAAAAG	GATGCTGGTGGTTGGCACTCCTGGTTTCCAGGACGGGGTTCAAATCCCTGCGGCATCTTTGCTTTGACTAC
GCF_013052645.1_Mhudiblu_PPA_v0	Pan paniscus	pygmy chimpanzee	1	1	22661	7068	3685	4080	0		0		Pan_paniscus_HOMINIDAE_PRIMATES	1	9597	Mammalia	Primates	Hominidae	Pan	Pan paniscus	NC_048250.1	60786986	60809646	plus	NC_048250.1	60863043	60870110	plus	TTTCTTTTACTGAGTGCAGCCCATGGCCGCACTCAGGTTTTGCTTTTCACCTTCCCATCTGTGAAAGAGTGAGCAGGAAAAAGCAAAAG	GGCGCTGGTGGTGGCACGTCCAGCACGGCTGGGCCGGGGTTCGAGTCCCCGCAGTGTTGCTG	TTTTTCTTTTCCTGAGAAAACAACACGTTTTGTTTTCTCAGGTTTTGCTTTTTGGCCTTTTTCTAGCTTAAAAAAAAAAAGCAAAAG	GATGCTGGTGGTTGGCACTCCTGGTTTCCAGGACAGGGTTCAAATCCCTGCGGCGTCTTTGCTTTGACCAC
GCF_014108235.1_mMyoMyo1.p	Myotis myotis	Nan	1	1	22128	7715	3280		0		0		Myotis_myotis_VESPERTILIONIDAE_CHIROPTERA	1	51298	Mammalia	Chiroptera	Vespertilionidae	Myotis	Myotis myotis	NW_023416314.1	78800163	78822290	minus	NW_023416314.1	78761821	78769535	minus	TTTCTTTTACTGGACGCGGCTCATGGCCGCGTTCAGGTTTTGCTTTTCACCTTTGAATCTGTGAGAAAATGAGCAGGAAAAAGCAAAAG	GGCACTGGTGGTGGCACACCCAGCACTGCTGGGTCAGGGTTCGAGTCCCTGTGGTGTCCTTGC	TTTTTCTTTTCCTGAGAAAACAATCTTTTGTTTTCTCAGGTTTTGCTTTTTCGCCTTTTCCTAGCTTTTTTAAAAAAAGCAAAAG	GATGCTGGTGGTTGGCACTCCTGGTTTCCAGGACAGGGTTCGAGTCCCTGTGGCGTCTTTGCTT
GCF_014108415.1_mMolMol1.p	Molossus molossus	Pallas's mastiff bat	1	1	22051	7449	3528		0		0		Molossus_molossus_MOLOSSIDAE_CHIROPTERA	1	27622	Mammalia	Chiroptera	Molossidae	Molossus	Molossus molossus	NW_023425348.1	91268875	91290925	plus	NW_023425348.1	91317746	91325194	plus	TTTCTTTTCCTGGACGCGGCTCGTGGCCGCGTTCAGGTTTTGCTTTTCACCTTTGAGTCTGTGAGAAAATGAGCAGGAAAAAGCAAAAG	GGCTCTGGTGGTGGCACACCCAGCACTGCTGGGTCAGGGTTCGAGTCCCTGCGGTGTCCTTGC	TTTTTCTTTTCCTGAGAAAACAATCTTTTGTTTTCTCAGGTTTTGCTTTTTGGCCTTTTCCTAGCTTTAAAAAAAAAGCAAAAG	GACGCTGGTGGTTGGCACTCCTGGTTTCCAGGACAGGGTTCAAATCCCTGTGGCGTCTTTGCTT
GCF_014176215.1_mRouAeg1.p	Rousettus aegyptiacus	Egyptian rousette	1	1	20717	6847	3555		0		0		Rousettus_aegyptiacus_PTEROPODIDAE_CHIROPTERA	1	9407	Mammalia	Chiroptera	Pteropodidae	Rousettus	Rousettus aegyptiacus	NW_023416308.1	116463832	116484548	plus	NW_023416308.1	116525909	116532755	plus	TTTCTTTTACTGGACGCGGCTCATGGCCGCGTTCAGGTTTTGCTTTTCACCTTTGAGTCTGTGAGAAAAGGAGCAGGAAAAAGCAAAAG	GGCGCTGGTGGTGGCACACCCGGCACTGCTGGGCCAGGGTTCGAGTCCCTGCGGCGTCCCCGC	TTTTTCTTTTCCTGAGAAAACAAAATTTTGTTTTCTCAGGTTTTGCTTTTTGGCCTTTTCCTAGCTTTTTTTAAAAAAAAAGCAAAAG	GATGCTGGTGGTTGGCACTCCTGGTTTCCAGGACGGGGTTCAAATCCCTGTGGCGTCTTTGCT
GCF_014570535.1_YNU_ManJav_2.0	Manis javanica	Sunda pangolin	1	1	20758	6550	3641	4048	0		0		Manis_javanica_MANIDAE_PHOLIDOTA	1	9974	Mammalia	Pholidota	Manidae	Manis	Manis javanica	NW_023436166.1	3802510	3823267	plus	NW_023436166.1	3870459	3877008	plus	TTTCTTTTACTGGACGTGGCTCATGGCCGTGTCCAGGTTTTGCTTTCCACCTTTGAGTCTGTGAGAAAACAAGCAGGAAAAGCAAAAG	GGCGCTGGTGATGGCACGCCTGGCACTGCTGGGCCAGGGTTCAAGTCCCTGCAGCGTCCCT	TTTTTCTTTTCCTGAGAAAACAAAAGACTTTGTTTTCTCAGGTTTTGCTTTTTGGCCTTTCCTAACTTTAAAAAAAAAAGCAAAAG	GACACTGGTGGTTGGCACTCCTGGTTTCCAGGACAGGGTTCAAATCCCTGTGGTGTCTTTGCTTGACT
GCF_014570555.1_YNU_ManPten_2.0	Manis pentadactyla	Chinese pangolin	1	1	20522	6581	3368	3775	0		0		Manis_pentadactyla_MANIDAE_PHOLIDOTA	1	143292	Mammalia	Pholidota	Manidae	Manis	Manis pentadactyla	NW_023454147.1	3380974	3401495	plus	NW_023454147.1	3450479	3457059	plus	TTTCTTTTACTGGACGCGGCTCATGGCCGTGTCCAGGTTTTGCTTTTCACCTTTCAGTCTGTGAGAAAACAAGCAGGAAAAAGCAAAAG	GGCGCTGGTGATGGCACGCCTGGCACTGCTGGGCCAGGGTTCAAGTCCCTGCAGCGTCCCTGCT	TTTTTCTTTTCCTGAGAAAACAAAGTCTTTTGTTTTCTCAGGTTTTGCTTTTTGGCCTTTGCTAACTTAAAAAAAAAAGCAAAAG	GACACTGGTGGTTGGCACTCCTGGTTTCCAGGACAGGGTTCAAATCCCTGTGGTGTCTTTGCTTGACT
GCF_014633375.1_OchPri4.0	Ochotona princeps	southern American pika	1	1	18231	5520	3624		0		0		Ochotona_princeps_OCHOTONIDAE_LAGOMORPHA	1	9978	Mammalia	Lagomorpha	Ochotonidae	Ochotona	Ochotona princeps	NC_050536.1	109517035	109535265	plus	NC_050536.1	109564783	109570302	plus	TTTCTTTTACCAAGGGCGGCTCATGGCCGCCCTCGGGTTTTGCTTTTCACCTTCCAGTCTGTGAAAGCCGAGCAGGAGAAAAAGCAAAAG	GGCGCTGGTGGTGGCACTCCAGCAAGGCTGGGTGGGGTTCGAGTCCCCGAGGCGCCCTGCTTGCTCT	TTTTTCTTTTCCTGAGAAAACAAGTTTTGTTTTCTCAGGTTTTGCTTTTTGACCTTTTTGTAGCTTAAAAAAAAAAAAAGCAAAAG	GATGCTGGTGGTTGGCACTCCTGGTCTCCAGGACAGGGTTCAAATCCCTGCGGCGTCTTTGCTTA
GCF_014754425.2_SCBI_Odam_1.1	Oryx dammah	scimitar-horned oryx	1	1	21356	6923	3304		0		0		Oryx_dammah_BOVIDAE_CETARTIODACTYLA	1	59534	Mammalia	Artiodactyla	Bovidae	Oryx	Oryx dammah	NW_024070199.1	42063869	42085224	plus	NW_024070199.1	42122653	42129575	plus	TTTCTTTTCCTGGATGCGGCTCATGGCCGCATCCAGGTTTTGCTTTTCACCTTTGAGTCTGTGAGAAAATGAGCAGGAAAAAGCAAAAG	GGCGCTGGTGGTGGCACGTCTGGCACTGCTGGGCTGGGGTTCGAGTCCCTGCAGCGTCCCTGCTTC	TTTTTCTTTTCCTGAGAAAACAAAATCTTTTGTTTTCTCAGGTTTTGCTTTTTTGCCTTTTCTTATCTTCAAAAAAAGCAAAAG	GATGCTGGTGGTTGGCACTCCTGGTTTCCAGGACGGGGTTCGAATCCCTGTGGCGTCTTTGCTTGAC
GCF_014824575.2_WHU_Shon_v2.1	Sturnira hondurensis	Nan	1	0	21422	Nan	3385		0		Nan	Nan	Sturnira_hondurensis_PHYLLOSTOMIDAE_CHIROPTERA	1	192404	Mammalia	Chiroptera	Phyllostomidae	Sturnira	Sturnira hondurensis	NW_023514227.1	1948482	1969903	plus	NW_023514227.1				TTTCTTTTACTGGGCGCGGCTCATGGCCGCGTTCAGGTTTTGCTTTTCACCTTTGAATCTGTGAGAAGATGAGAGGGAAAAAAGCAAAAG	GGCGCCGGTGGTGGCACACCCAGCACGGCTGGGTCAGGGTTCGAGCCCCTGCGGTGTCCCTGC
GCF_014825515.1_WHU_Ajam_v2	Artibeus jamaicensis	Jamaican fruit-eating bat	1	1	21752	6962	3406		3	5006;5676;18290	0		Artibeus_jamaicensis_PHYLLOSTOMIDAE_CHIROPTERA	1	9417	Mammalia	Chiroptera	Phyllostomidae	Artibeus	Artibeus jamaicensis	NW_023551908.1	791688	813436	plus	NW_023551908.1	841354	848315	plus	TTTCTTTTACTGGACGCGGCTCATGGCCGCGTTCAGGTTTTGCTTTTCACCTTTGAATCTGTGAGAAGATGAGCAGGAAAAAGCAAAAG	GGCGCTGGTGGCGGCACACCCAGCTCTGCTGGGTCAGGGTTCGAGCCCCTGCGGTGTCCCTGC	TTTTTCTTTTCCTGAGAAAACAATCTTTTGTTTTCTCAGGTTTTGCTTTTTGGCCTTTTCCTAGCTTTTTTTAAAAAAAAGCAAAAG	GATGCTGGTGGTTGGCACTCCTGGTTTCCAGGACAGGGTTCGAGTCCCTGTGGCGTCTTTGCTT
GCF_014898055.1_MPIMG_talOcc4	Talpa occidentalis	Iberian mole	1	1	17496	6829	3349		0		0		Talpa_occidentalis_TALPIDAE_EULIPOTYPHLA	1	50954	Mammalia	Eulipotyphla	Talpidae	Talpa	Talpa occidentalis	NW_023601754.1	55579356	55596851	minus	NW_023601754.1	55550202	55557030	minus	TTTCTTTTACTGAACGCAGCTCATGGCCGCGTTCAGGTTTTGCTTTTCACCTTTGAGTCTGTGAGAAGATGAGCAGGAAAAAGCAAAAG	GGCGCTGGTGGAGGCACACCCAGCGTGGCTGGGCCGGGGTTCGAGTCCCCGTGGCGCCCTGCTT	TTTTTCTTTTCCTGAGAAAACAAAATCTTTTGTTTTCTCAGGTTTTGCTTTTTGGCCTTTCCTTAGCTTAAAAAAAAAAAAGCAAAAG	GATGCTGGTGGTTGGCACTCCTGGTTTCCAGGACGGGGTTCAAATCCCTGCGGCGTCTTTG
GCF_014898765.1_PumYag	Puma yagouaroundi	jaguarundi	1	1	19196	7176	3477	3666	1	6790	0		Puma_concolor_FELIDAE_CARNIVORA	0	1608482	Mammalia	Carnivora	Felidae	Puma	Puma yagouaroundi	NW_024412786.1	2411369	2430697	plus	NW_024412786.1	2477236	2484411	plus	GTTTCTTTTACTGGACGCGGCCCATGGCCGCGTTCAGGTTTTGCTTTTCACCTTTGAGTCTGTGAGAAAACAAGCAGGAAAAAGCAAAAGG	GCGCTGGTGGTGGCACGCCCGGTGCTGCTGGGCCAGGGTTCGAGTCCCTGTGGCGTCTCTG	TTTTTCTTTTCCTGAGAAAACAAGTTTTGTTTTCTCAGGTTTTGCTTTTTGGCCTTTTCCTAGCTTAAAAAAAAAAAAAGCAAAAG	GATGCTGGTGGTTGGCACTCCTGGTTTCCAGGACAGGGTTCAAATCCCTGCGGCGTCTTTGCT
GCF_015220235.1_mChoDid1.pri	Choloepus didactylus	southern two-toed sloth	1	0	21907	Nan	3443		0		Nan	Nan	Choloepus_didactylus_MEGALONYCHIDAE_PILOSA	1	27675	Mammalia	Pilosa	Megalonychidae	Choloepus	Choloepus didactylus	NC_051312.1	9907834	9929740	minus	NC_051312.1				TTTCTTTTACTGAGTGCGGCCTATGGCCGCGTTCAGGTTTTGCTTTTCACCTTTGAGTCTGTGAGAAGATGAGCAGGAAAAAGCAAAAG	GGCGCTGGTGGTGGCACGTCCAGCGGTGCTGGGCCGGGGTTCGAGTCCCCGTGGCGTCCCTGCTTCC
GCF_015227675.2_mRatBN7.2	Rattus norvegicus	rats	1	0	21490	Nan	3266	2975	0		Nan	Nan	Rattus_norvegicus_MURIDAE_RODENTIA	1	10116	Mammalia	Rodentia	Muridae	Rattus	Rattus norvegicus	NC_051336.1	203112819	203134308	minus	NC_051336.1				TTTCTTTTCCTGACCGCAGCCACGAGCCTCGGTCAGGTTTTGCTTTTCACCTTTGTCTGTGAGAATGTGAGCAGGAAAAAGCAAAAG	GGCACTGGTGATGGCACGCCCGTGTGGGCCGGGGTTCGAGTCCCCGCAGTACCCTGCTTCCTTC
GCF_015252025.1_Vero_WHO_p1.0	Chlorocebus sabaeus	green monkey	1	1	26030	7081	3696	4087	0		0		Chlorocebus_sabaeus_CERCOPITHECIDAE_PRIMATES	1	60711	Mammalia	Primates	Cercopithecidae	Chlorocebus	Chlorocebus sabaeus	NW_023666038.1	106086512	106112541	minus	NW_023666038.1	106037253	106044333	minus	TTTCTTTTACTGAGTGTGGCCCATGGCCGCACTCAGGTTTTGCTTTTCACCTTCTGATCTGTGAAAGAGTGAGCAGGAAAAAGCAAAAG	GGCACTGGTGGTGGCACGTCCAGCACGGCTGGGCCGGGGTTCGAGTCCCCGCAGTGTCTCTG	TTTTTCTTTTCCTGAGAAAACAACACGTTTTGTTTTCTCAGGTTTTGCTTTTTGGCCTTTTTCTAGCTTTAAAAAAAAAAAAGCAAAAG	GATGCTGGTGGTTGGCACTCCTGGTTTCCAGGACGGGGTTCAAATCCCTGCGGCATCTTTGCTTTGACTAC
GCF_015852505.1_mTacAcu1.pri	Tachyglossus aculeatus	short-beaked echidna	1	1	23950	7754	3829	3676	0		0		Tachyglossus_aculeatus_TACHYGLOSSIDAE_MONOTREMATA	1	9261	Mammalia	Monotremata	Tachyglossidae	Tachyglossus	Tachyglossus aculeatus	NC_052087.1	51699542	51723491	minus	NC_052087.1	51655846	51663599	minus	TTTCTTTTCCTGGATGCCGCTCACGGCGGCTCCAGGTTTTGCTTTTCACCTCCCAAGTTGGTGCGAGAGTGAGCCAGGGGCCGAAAAAAAGCAAAAG	GGCACCGGCGGTGGCGCGCCCGGATCCCGGGCCGGGGTTCGAGTCCCCGCGGAACCTTGCTTCC	TTTTTCTTTTCCTGGGGAAACAGCTCCTGTTTCCTCAGGTTTTGCTTTTTGCCTGTAACTCATTCTTTCAAAAAAAGCAAAAG	GATACTGGTGGTTGGCACTCCTGGGTTCCAGGACAGGGTTCAAGTCCCTGCAGTGTCTTTGCTTTACC
GCF_016077325.2_ASM1607732v2	Equus asinus	Somali wild ass	1	1	21692	7134	3545	3170	0		0		Equus_africanus_EQUIDAE_PERISSODACTYLA	1	9793	Mammalia	Perissodactyla	Equidae	Equus	Equus asinus	NC_052205.1	3674299	3788178	minus	NC_052205.1	3630851	3637984	minus	TTTCTTTTACTGGATGCGGCTCATGGCCGCATCCAGGTTTTGCTTTTCACCTTTGAGTCTGTGAGAAAAGGAGCAGGAAAAAGCAAAAG	GGCGCTGGTGGCGGCACACCCAGCACTGCTGGGCCGGGGTTCAAGTCCCCGTGGCGTCCCTGCTTC	TTTTTCTTTTCCTGAGAAAACAAAATCTTTTGTTTTCTCAGGTTTTGCTTTTTGGCCTTTTCCTAGCTTAAAAAAAAAAAGCAAAAG	GATGCTGGTGGTTGGCACTCCTGGTTTCCAGGACGGGGTTCGAATCCCTGCGGCGTCTGTG
GCF_016433145.1_AgileGrace	Gracilinanus agilis	Agile Gracile Mouse Opossum	1	1	29020	8602			3	2520;17148;28916	0		Gracilinanus_agilis_DIDELPHIDAE_DIDELPHIMORPHIA	1	191870	Mammalia	Didelphimorphia	Didelphidae	Gracilinanus	Gracilinanus agilis	NC_058135.1	289488717	289517737	plus	NC_058135.1	289565132	289573733	plus	TTTCTTTTCCTGAGGCCGCCCTGCAGCCTCAGGTTTTGCTTTCCACCCTTAAGTCTGTGAGAGAAGAGCGGCCAAAAAGCAAAAG	GGCACTGGCGGCGGCGCGCCCATCGGGCCGGGGTTCGAGTCCCCGCGGTGCCTCCGCTGCT	TTTTTCTTTTCCTGAGGAAACAGCCTGCTTGTTTCCTCAGGTTTTGCTTTTTCACCTTTTAACATAAAAAAAAAGCAAAAG	GATACTGGTGGTTGGCACTCCTGGTCTCCAGGACGGGGTTCAAATCCCTGCAGTGTCTGTGCTT
GCF_016509475.1_Fcat_Pben_1.1_paternal_pri	Prionailurus bengalensis	leopard cat	1	1	19191	7170	3465	3660	0		0		Prionailurus_bengalensis_FELIDAE_CARNIVORA	1	37029	Mammalia	Carnivora	Felidae	Prionailurus	Prionailurus bengalensis	NC_057346.1	109059534	109078724	plus	NC_057346.1	109124485	109131654	plus	GTTTCTTTTACTGGACGCGGCCCATGGCCGCGTTCAGGTTTTGCTTTTCACCTTTGAGTCTGTGAGAAAACAAGCAGGAAAAAGCAAAAGG	GCGCTGGTGGTGGCACGCCCGGTGCTGCTGGGCCAGGGTTCGAGTCCCTGTGGCGTCTCTG	TTTTTCTTTTCCTGAGAAAACAAGTTTTGTTTTCTCAGGTTTTGCTTTTTGGCCTTTTCCTAGCTTAAAAAAAAAAAGCAAAAG	GATGCTGGTGGTTGGCACTCCTGGTTTCCAGGACGGGGTTCAAATCCCTGCGGCGTCTTTGCT
GCF_016772045.1_ARS-UI_Ramb_v2.0	Ovis aries	wild sheep	1	0	21427	Nan	3329	2888	0		Nan	Nan	Ovis_aries_BOVIDAE_CETARTIODACTYLA	1	9940	Mammalia	Artiodactyla	Bovidae	Ovis	Ovis aries	NC_056074.1	40058682	40080108	plus	NC_056074.1				TTTCTTTTCCTGGATGCGGCTCATGGCCGCATCCAGGTTTTGCTTTTCACCTTTAAGTCTGTGAGAAAATGAGCAGGAAAAAGCAAAAG	GGCGCTGGTGGTGGCACGCCTGGCACTGCTGGGCTGGGGTTCGAGTCCCTGCAGCGTCCCTGCTTC
GCF_016881025.1_HiC_Itri_2	Ictidomys tridecemlineatus	thirteen-lined ground squirrel	1	1	17546	6897	3316	2866	0		0		Ictidomys_tridecemlineatus_SCIURIDAE_RODENTIA	1	43179	Mammalia	Rodentia	Sciuridae	Ictidomys	Ictidomys tridecemlineatus	NW_024404947.1	7543425	7560970	minus	NW_024404947.1	7507312	7514208	minus	TTTCTTTTACTGGCCGCGGCTCATTGCCACGGTCAGGTTTTGCTTTTCACCTTTCAGTCTGTGAGAAAGTGAGCAGGAAAAAGCAAAAG	GGCGCTGGTGGTGGCACGCCCACGAGCTGGGCCGGGGTTCAAGTCCCCGCGGCGTCCCTGCTTCCTCC	TTTTTCTTTTCCTGAGAAAACAAATTTTTGTTTTCTCAGGTTTTGCTTTTTGGCCTTTCCCTAGCTTAAAAAAAAAAAAAGCAAAAG	GATGCTGGTGGTTGGCACTCCTGGCTTCCAGGACGGGGTTCAAATCCCTGCAGCGTCTTTG
GCF_017311325.1_ASM1731132v1	Ursus maritimus	white bear	1	1	18654	7054	3401		1	16444	0		Ursus_maritimus_URSIDAE_CARNIVORA	1	29073	Mammalia	Carnivora	Ursidae	Ursus	Ursus maritimus	NW_024424786.1	40328337	40346998	plus	NW_024424786.1	40384086	40391139	plus	GTTTCTTTTACTGGATGCGGCTCATGGCCGCATTCAGGTTTTGCTTTTCACCTTTGAGTCTGTGAGAAAACAAGGAGGAAAAAGCAAAAGG	GCGCTGGTGGTGGCACGCCTAGCACTGCTGGGCCAGGGTTCAAGTCCCTGTGGCGTCCCTG	TTTTTCTTTTCCTGAGAAAACAAAAGTTTTGTTTTCTCAGGTTTTGCTTTTTGGCCTTTTCCTAGCTTAAAAAAAAAAAAGCAAAAG	GATGCTGGTGGTTGGCACTCCTGATTCCAGGACAGGGTTCAAATCCCTGCGGCGTCTTTGCT
GCF_017591425.1_NIBS_Ocur_1.0	Ochotona curzoniae	plateau pika	1	1	14505	8142	3614		0		0		Ochotona_curzoniae_OCHOTONIDAE_LAGOMORPHA	1	130825	Mammalia	Lagomorpha	Ochotonidae	Ochotona	Ochotona curzoniae	NW_024467126.1	1582254	1596758	plus	NW_024467126.1	1619521	1627662	plus	TTTCTTTTACCAAGGGCAGCTCATGGCCGCCCTCGGGTTTTGCTTTTCACCTTCCAGTCTGTGAGAGCCGAGCAGGAGAAAAAGCAAAAG	GGCGCTGGTGGTGGCACTCCAGCAAGGCTGGGCGGGGTTCGAGTCCCCGAGGCGCCCTGCTTCCTCT	TTTTTCTTTTCCTGAGAAAACAAAGTTTTGTTTTCTCAGGTTTTGCTTTTTGACCTTTGTGTAGCTTAAAAAAAAAAAAGCAAAAG	GATGCTGGTGGTTGGCACTCCTGGTCTCCAGGACAGGGTTCAAATCCCTGCGGCGTCTTTG
GCF_017639785.1_BCM_Maur_2.0	Mesocricetus auratus	Syrian hamster	1	1	19663	6448	3056	2590	0		0		Mesocricetus_auratus_CRICETIDAE_RODENTIA	1	10036	Mammalia	Rodentia	Cricetidae	Mesocricetus	Mesocricetus auratus	NW_024429182.1	52216423	52236085	plus	NW_024429182.1	52259266	52265713	plus	TTTCTTTTCCTGAGCGCGGCTCATGGCCGCACTCAGGTTTTGCTTTTCACCTATGTCTGTGAGAATGTGAGCAGGAAAAAGCAAAAG	GGCACTGGTGGTGGCACGCCCATGCTTCTGGGTCGGGGTTCGAGTCCCCGCAGTACCCTGCTTCCTTT	TTTTTCTTTTCCTGAGAAAACAAAATCTTGTTTTCTCAGGTTTTGCTTTTTGGCCTTTCCCTAGCTTAAAAAAAAAAAGCAAAAG	GATGCTGGTGGTTGGCACTCCTGGTTTCCAGGACGGGGTTCAAATCCCTGCGGTGTCTTTG
GCF_018167655.1_Mior012	Microtus oregoni	creeping vole	1	1	19345	6520	2967	2662	0		0		Microtus_oregoni_CRICETIDAE_RODENTIA	1	111838	Mammalia	Rodentia	Cricetidae	Microtus	Microtus oregoni	NW_024543071.1	51621540	51640884	plus	NW_024543071.1	51661182	51667701	plus	TTTCTTTTCCTGACCGCGGCTCATGGCCGCGCTCAGGTTTTGCTTTTCACCTTTGTCTGTGAGAACGTGAACAGAAAAAGCAAAAG	GGCACTGGTGGTGGCACGCCCATGCTTCTGGGCCGGGGTTCGAGTCCCCGCAGTACCCTGCTTCCTTT	TTTTTCTTTTCCTGAGAAAACAAACTTTTGTTATCTCAGGTTTTGCTTTTTGGCCTTTCCCTAGCTTAAAAAAAAAAGCAAAAG	GATGCCGGTGGTTGGCACTCCTGGTTTCCAGGACGGGGTTCAAATCCCTGCGGTGTCTTTG
GCF_018345385.1_ASM1834538v1	Vulpes lagopus	Arctic fox	1	0	18728	Nan	3568		0		Nan	Nan	Vulpes_lagopus_CANIDAE_CARNIVORA	1	494514	Mammalia	Carnivora	Canidae	Vulpes	Vulpes lagopus	NC_054834.1	75401855	75420582	minus	NC_054834.1				GTTTCTTTTACTGGATGAGGCTCATGGCCACATTCAGGTTTTGCTTTTCACCTTTGAGTCTGTGCGAAAACAAGGAGGAAAAAGCAAAAGA	ACGCTGGTGGTGGCACACCCAGAGCTGCTGGGCCAGGGTTCAAGTCCCTGTGGCGTCCCTG
GCF_018350155.1_O.geoffroyi_Oge1_pat1.0	Leopardus geoffroyi	Geoffroy's cat	1	0	19189	Nan	3450	3642	0		Nan	Nan	Leopardus_tigrinus_FELIDAE_CARNIVORA	1	46844	Mammalia	Carnivora	Felidae	Leopardus	Leopardus geoffroyi	NC_059329.1	108695536	108714724	plus	NC_059329.1				GTTTCTTTTACTGGACGCGGCCCATGGCCGCGTTCAGGTTTTGCTTTTCACCTTTGAGTCTGTGAGAAAACAAGCAGGAAAAAGCAAAAGG	GCGCTGGTGGTGGCACGCCTGGTGCTGCTGGGCCAGGGTTCGAGTCCCTGTGGCGTCTCTG
GCF_018350175.1_F.catus_Fca126_mat1.0	Felis catus	domestic cat	1	1	19202	7159	3465	3657	0		0		Felis_catus_FELIDAE_CARNIVORA	1	9685	Mammalia	Carnivora	Felidae	Felis	Felis catus	NC_058377.1	108342905	108362106	plus	NC_058377.1	108406020	108413178	plus	GTTTCTTTTACTGGACGCGGCCCATGGCCGCGTTCAGGTTTTGCTTTTCACCTTTGAGTCTGTGAGAAAACAAGCAGGAAAAAGCAAAAGG	GCGCTGGTGGTGGCACGCCCGGTGCTGCTGGGCCAGGGTTCGAGTCCCTGTGGCGTCTCTG	TTTTTCTTTTCCTGAGAAAACAAGTTTTGTTTTCTCAGGTTTTGCTTTTTGGCCTTTTCCTAGCTTAAAAAAAAAAAAAGCAAAAG	GATGCTGGTGGTTGGCACTCCTGGTTTCCAGGACAGGGTTCAAATCCCTGCGGCGTCTTTGCT
GCF_018350195.1_P.tigris_Pti1_mat1.1	Panthera tigris	tiger	1	1	19214	7162	3471	3663	0		0		Panthera_tigris_FELIDAE_CARNIVORA	1	9694	Mammalia	Carnivora	Felidae	Panthera	Panthera tigris	NC_056669.1	107665848	107685061	plus	NC_056669.1	107728701	107735862	plus	GTTTCTTTTACTGGACGCGGCCCATGGCCGCGTTCAGGTTTTGCTTTTCACCTTTGAGTCTGTGAGAAAACAAGCAGGAAAAAGCAAAAGG	GCGCTGGTGGTGGCACGCCCGGTGCTGCTGGGCCAGGGTTCGAGTCCCTGTGGCGTCTCTG	TTTTTCTTTTCCTGAGAAAACAACTTTTGTTTTCTCAGGTTTTGCTTTTTGGCCTTTTCCTAGCTTAAAAAAAAAAAGCAAAAG	GATGCTGGTGGTTGGCACTCCTGGTTTCCAGGACAGGGTTCAAATCCCTGCGGCGTCTTTGCT
GCF_018350215.1_P.leo_Ple1_pat1.1	Panthera leo	lion	1	1	19230	7157	3470	3662	0		0		Panthera_leo_FELIDAE_CARNIVORA	1	9689	Mammalia	Carnivora	Felidae	Panthera	Panthera leo	NC_056688.1	108328315	108347544	plus	NC_056688.1	108391437	108398593	plus	GTTTCTTTTACTGGCCGCGGCCCATGGCCGCGTTCAGGTTTTGCTTTTCACCTTTGAGTCTGTGAGAAAACAAGCAGGAAAAAGCAAAAGG	GCGCTGGTGGTGGCACGCCCGGTGCTGCTGGGCCAGGGTTCGAGTCCCTGTGGCGTCTCTG	TTTTTCTTTTCCTGAGAAAACAACTTTTGTTTTCTCAGGTTTTGCTTTTTGGCCTTTTCCTAGCTTAAAAAAAAAAAAAGCAAAAG	GATGCTGGTGGTTGGCACTCCTGGTTTCCAGGACAGGGTTCAAATCCCTGCGGCGTCTTTGCT
GCF_019054845.1_ASM1905484v1	Dipodomys spectabilis	banner-tailed kangaroo rat	1	1	19560	6821	3480		0		0		Dipodomys_spectabilis_HETEROMYIDAE_RODENTIA	1	105255	Mammalia	Rodentia	Heteromyidae	Dipodomys	Dipodomys spectabilis	NW_024870707.1	10670092	10689651	plus	NW_024870707.1	10716789	10723609	plus	TTTCTTTTCCTGGGCGCGGCTCATGGCCGCGCTCAGGTTTTGCTTTTCACCTTTCAGTCTGTGAGAGCGTGAGCAGGAAAAAGCAAAAG	GGTGCTGGTGGTGGCACGCACACACTGCTGGGCCGGGGTTCGAGTCCCCGCAGCACCCTGCTTCCTTC	TTTTTCTTTTCCTGAGAAAACAAGAAATTGTTTTCTCAGGTTTTGCTTTTTGACCTTTCCCTAGCTTAAAAAAAAAGCAAAAG	GATGCTGGTGGTTGGCACTCCTGGTTCCCAGGACGGGGTTCAAGTCCCCGCGGTGTCTTTG
GCF_019186645.2_TTU_PhHast_1.1	Phyllostomus hastatus	greater spear-nosed bat	1	1	20298	7067	3428		0		0		Phyllostomus_hastatus_PHYLLOSTOMIDAE_CHIROPTERA	1	9423	Mammalia	Chiroptera	Phyllostomidae	Phyllostomus	Phyllostomus hastatus	NW_025334005.1	3483974	3504271	minus	NW_025334005.1	3443851	3450917	minus	TTTCTTTTACTGGACGCGGCTCATGGCCGCGTTCAGGTTTTGCTTTTCACCTTTGAATCTGTGAGAAGATAAGATGAGCAGGAAAAAGCAAAAG	GGCACTGGTGGTGGCACACCCAGCACTGCTGGGTCAGGGTTCGAGCCCCTGCGGTGTCCCTGC	TTTTTCTTTTCCTGAGAAAACAATCTTTTGTTTGTTTTCTCAGGTTTTGCTTTTTGGCCTTTTCCTAGCTTTTTTAAAAAAAAGCAAAAG	GATGCTGGTGGTTGGCACTCCTGGTTTCCGGGACAGGGTTCGAGTCCCTGCGGCGTCTTTGCTT
GCF_019320065.1_ASM1932006v1	Cervus canadensis	wapiti	1	1	20783	6966	3297		0		0		Cervus_elaphus_CERVIDAE_CETARTIODACTYLA	0	1574408	Mammalia	Artiodactyla	Cervidae	Cervus	Cervus canadensis	NC_057414.1	41061263	41082045	plus	NC_057414.1	41119378	41126343	plus	TTTCTTTTCCTGGACGCGGCTCATGGCCGCGTCCAGGTTTTGCTTTTCACCTTTGAGTCTGTGAGAAAATGAGCAGGAAAAAGCAAAAG	GGCGCTGGTGGTGGCACGCCTGGCACTGCTGGGCCGGGGTTCGAGTCCCTGCAGCGTCCCTGCTTC	TTTTTCTTTTCCTGAGAAAACAAAATCTTTTTTGTTTTCTCAGGTTTTGCTTTTTTGCCTTTTCTTATCTTAAAAAAAAAAGCAAAAG	GATGCTGGTGGTTGGCACTCCTGGTTTCCAGGACGGGGTTCAAATCCCTGTGGCATCTTTGCTTGAC
GCF_019393635.1_mDroGli1.pri	Dromiciops gliroides	monito del monte	1	1	31355	8506	3339	2785	0		0		Dromiciops_gliroides_MICROBIOTHERIIDAE_MICROBIOTHERIA	1	33562	Mammalia	Microbiotheria	Microbiotheriidae	Dromiciops	Dromiciops gliroides	NC_057866.1	9546792	9578146	minus	NC_057866.1	9503815	9512320	minus	TTTCTTTTACTGAGGCTGCAAGGCAGCCTCAGGTTTTGCTTTTCACCCTTCAGTTTGTGTGAGAGAGTGCCAAAAAGCAAAAG	GGCACTGGCGTTGGCGCGCCCACTGGGCTGGGGTTCGAGTCCCTGCGGTGTCTCTGCTGCT	TTTTTCTTTTCCTGAGAAAACATGATTGTTTCCTCAGGTTTTGCTTTTTCACCTTTTCTATTTAAAAAAAAAAAGCAAAAG	GATACTGGTGGTTGGCACTCCTGGTCTCCAGGACGGGGTTCGAATCCCTGCAGTGTCTTTGCTTTGTT
GCF_019923935.1_NDDB_SH_1	Bubalus bubalis	water buffalo	1	1	20897	6966	3313		0		0		Bubalus_arnee_BOVIDAE_CETARTIODACTYLA	1	89462	Mammalia	Artiodactyla	Bovidae	Bubalus	Bubalus bubalis	NC_059161.1	125106107	125127003	plus	NC_059161.1	125163603	125170568	plus	TTTCTTTTCCTGGATGCGGCTCATGGCCGCATCCAGGTTTTGCTTTTCACCTTTGAGTCTGTGAGAAAACGAGCAGGAAAAAGCAAAAG	GGCGCTGGTGTTGGCACGCCTGGCACTGCTGGGCTGGGGTTCGAGTCCCTGCAGCGTCCCTGCTTC	TTTTTCTTTTCCTGAGAAAACAAAATCTTTTTTGTTTTCTCAGGTTTTGCTTTTTTGCCTTTTCTTATCTTAAAAAAAAAAGCAAAAG	GATGCTGGTGGTTGGCACTCCTGGTTTCCAGGACGGGGTTCAAATCCCTGTGGCGTCTTTGCTTGAC
GCF_020171115.1_ASM_NN_V1	Neogale vison	mink	1	1	18348	6948	3369	2924	0		0		Neovison_vison_MUSTELIDAE_CARNIVORA	1	452646	Mammalia	Carnivora	Mustelidae	Neogale	Neogale vison	NC_058097.1	200377904	200396251	plus	NC_058097.1	200432827	200439774	plus	GTTTCTTTTACTGGATGCGGCTCATGGCCGCGTCCAGGTTTTGCTTTTCACCTTTGAGTCTGTGAGAAAGCAAGGAGGAAAAAGCAAAAGG	GCGCTGGTGGTGGCACGCCTAGCACTGCTGGGCCAGGGTTCGAGTCCCTGTGGCGCCCCTG	TTTTTCTTTTCCTGAGAAAACAAAGTTTTGTTTTCTCAGGTTTTGCTTTTTGGCCTTTTCTTAGCTTAAAAAAAAAAAAAGCAAAAG	GATGCTGGTGGTTGGCACTCCTGATTCCCAGGACAGGGTTCAAATCCCTGCGGTGTCTTTGCT
GCF_020740605.2_mLemCat1.pri	Lemur catta	Ring-tailed lemur	1	1	22078	7040	3505	3890	0		0		Lemur_catta_LEMURIDAE_PRIMATES	1	9447	Mammalia	Primates	Lemuridae	Lemur	Lemur catta	NC_059134.1	100612777	100634854	minus	NC_059134.1	100566115	100573154	minus	TTTCTTTTACTGAACGCGGCTCATGGCCGCGCTCAGGTTTTGCTTTTCACCTTTCAGTCCGTGAGAAAATGAGCAGGAAAAAGCAAAAG	GGCGCTGGTGGTGGCACACCCAGCATTGCTGGGCCGGGGTTCAAGTCCCCGCGGCGTCCCTG	TTTTTCTTTTCCTGAGAAAACAAAATCTTTTGTTCTCTCAGGTTTTGCTTTTTGGCCTTTTCCTAGCTAAAAAAAAAAAAAAAAGCAAAAG	GATGCTGGTGGTTGGCACTCCTGGTTTCCAGGACAGGGTTCAAATCCCTGCGGCGTCTTTGC
GCF_020740685.1_mJacJac1.mat.Y.cur	Jaculus jaculus	lesser Egyptian jerboa	1	1	22632	6611	3497		0		0		Jaculus_jaculus_DIPODIDAE_RODENTIA	1	51337	Mammalia	Rodentia	Dipodidae	Jaculus	Jaculus jaculus	NC_059102.1	162631928	162654559	minus	NC_059102.1	162587106	162593716	minus	TTTCTTTTCCTGAACGCGGCTCATGGCCGCGCTCAGGTTTTGCTTTTCACCTTTCCATCTGTGAGAACCTGAGCAGGAAAAAGCAAAAG	GGTGCTGGTGATGGCATGCCCACACTGCTGGGTCGGGGTTCAATTCCCTGCAGCACCCTGCTTCCTTC	TTTTTCTTTTCCTGAGAAAACATAAGTTTGTTTTCTCAGGTTTTGCTTTTTCGCCTTTCCCTAGCTTTAAAAAAAAAAGCAAAAG	GATGCTGGTGGTTGGCACTCCTGGTTTCCAGGATGGGGTTCAAATCCCTGCGGCATCTTTG
GCF_020975775.1_gsc_jax_bbear_1.0	Ursus americanus	American black bear	1	1	18680	7088	3413		0		0		Ursus_americanus_URSIDAE_CARNIVORA	1	9643	Mammalia	Carnivora	Ursidae	Ursus	Ursus americanus	NW_025578215.1	4555369	4574048	minus	NW_025578215.1	4510938	4518025	minus	GTTTCTTTTACTGGATGCGGCTCATGGCCGCATTCAGGTTTTGCTTTTCACCTTTGAGTCTGTGAGAAAACAAGGAGGAAAAAGCAAAAGG	GCGCTGGTGGTGGCACGCCTAGCACTGCTGGGCCAGGGTTCAAGTCCCTGTGGCGTCCCTG	TTTTTCTTTTCCTGAGAAAACAAAAGTTTTGTTTTCTCAGGTTTTGCTTTTTGGCCTTTTCCTAGCTTAAAAAAAAAAAAGCAAAAG	GATGCTGGTGGTTGGCACTCCTGATTCCAGGACAGGGTTCAAATCCCTGCGGCGTCTTTGCT
GCF_021218885.1_Marmota_monax_Labrador192_V1.0	Marmota monax	woodchucks	1	1	18460	6855	3352	2899	0		0		Marmota_monax_SCIURIDAE_RODENTIA	1	9995	Mammalia	Rodentia	Sciuridae	Marmota	Marmota monax	NW_025722201.1	7223034	7241493	minus	NW_025722201.1	7179934	7186788	minus	TTTCTTTTACTGGCCGCGGCTCAAGGCCGCGGCCAGGTTTTGCTTTTCACCTTTCAGTCTGTGAGAAAGTGAGCAGGAAAAAGCAAAAG	GGCGCTGGTGGTGGCACGCCCACGAGCTGGGCCGGGGTTCAAGTCCCCGCGGCGTCCCTGCTTCCTTC	TTTTTCTTTTCCTGAGAAAACAAATTTTTGTTTTCTCAGGTTTTGCTTTTTGGCCTTTCCCTAGCTTAAAAAAAAAAAGCAAAAG	GATGCTGGTGGTTGGCACTCCTGGCTTCCAGGACGGGGTTCAAATCCCTGCAGCGTCTTTG
GCF_021288785.1_ASM2128878v2	Mirounga angustirostris	Northern elephant seal	1	1	18623	7099	3445	2976	0		0		Mirounga_angustirostris_PHOCIDAE_CARNIVORA	1	9716	Mammalia	Carnivora	Phocidae	Mirounga	Mirounga angustirostris	NW_025578518.1	6390736	6409358	minus	NW_025578518.1	6343956	6351054	minus	GTTTCTTTTACTGGATGCGGCTTGTGGCCGCATTCAGGTTTTGCTTTTCACCTTTGAGTCTGTGAGAAAACAAGGAGGAAAAAGCAAAAGG	GCGCTGGTGGTGGCACGCCCAGCATTCCGGGCCAGGGTTCGAGTCCCTGTGGCGTCCCTGC	TTTTTCTTTTCCTGAGAAAACAAAAGTTTTGTTTTCTCAGGTTTTGCTTTTTGGCCTTTTGCTAGCTTAAAAAAAAAAGCAAAAG	GATGCTGGTGGTTGGCACTCCTGGTTTCCAGGACAGGGTTCAAATCCCTGCGGCGTCTTTGCT
GCF_900094665.1_CAROLI_EIJ_v1.1	Mus caroli	Ryukyu mouse	1	0	21595	Nan	3132	2862	2	7220;20574	Nan	Nan	Mus_caroli_MURIDAE_RODENTIA	1	10089	Mammalia	Rodentia	Muridae	Mus	Mus caroli	NC_034588.1	2575323	2596915	minus	NC_034588.1				TTTCTTTTCCTGACCGCGGCTCATGGCCGCGCTCAGGTTTTGCTTTTCACCTTTGTCTGAGAGAATGAACATGAGCAGGAAAAAGCAAAAG	GGCACTGGTGGTGGCACGCCCACACTGCGGGCCAGGGTTCGAGTCCCTGCAGTACCGTGCTTCCTTC
GCF_900095145.1_PAHARI_EIJ_v1.1	Mus pahari	shrew mouse	1	1	20290	6695	3154	2867	0		0		Mus_pahari_MURIDAE_RODENTIA	1	10093	Mammalia	Rodentia	Muridae	Mus	Mus pahari	NC_034590.1	117219255	117239544	minus	NC_034590.1	117185978	117192672	minus	TTTCTTTTCCTGACCGCGGCTCATGGCCGCGCTCAGGTTTTGCTTTTCACCTTTGTCTGAGAGAACGTGAGCAGGAAAAAGCAAAAG	GGCACTGGTGGCGGCACGCCCACGCTGCGGGCCGGGGTTCGAGTCCCCGCAGTACCCTGCTTCCTTC	TTTTTCTTTTCCTGAGAAAACAACCTTTTGTTTTCTCAGGTTTTGCTTTTTGGCCTTTCCCTAGCTTTAAAAAAAAAAGCAAAAG	GATGCTGGTGGTTGGCACTCCTGGTTTCCAGGACGGGGTTCGAGTCCCTGCGGTGTCTTTG
GCF_900497805.2_bare-nosed_wombat_genome_assembly	Vombatus ursinus	common wombat	1	1	33675	6602	3585	3014	1	33322	0		Vombatus_ursinus_VOMBATIDAE_DIPROTODONTIA	1	29139	Mammalia	Diprotodontia	Vombatidae	Vombatus	Vombatus ursinus	NW_020951147.1	5306384	5340066	minus	NW_020951147.1	5262315	5268916	minus	TTTCTTTTACTGAGGCTGCCCTGCAGCCTCAGGTTTTGCTTTTCACCCTTAACTTTGTGAGAGAAAGAGTGCCAAAAAGCAAAAG	GGCACTGGCGGTGGCGCGCCCAGTGGGCCGGGGTTCGAGTCCCCGCGGTGTCTCTGCTGCT	TTTTTCTTTTCCTGAGAAAACATGCTTGTTTCCTCAGGTTTTGCTTTTTCACCTTTTATATTAAAAAAAAAAAAAAAGCAAAAG	GATACCGGTGGTCGGCACTCCTGGTCTCCAGGACGGGGTTCGAATCCCTGCGGTGTCTTTGCTTTCTC
GCF_902729225.1_Ma_sr-lr_union100	Pteropus giganteus	Indian flying fox	1	0	20643	Nan	3504		0		Nan	Nan	Pteropus_giganteus_PTEROPODIDAE_CHIROPTERA	1	143291	Mammalia	Chiroptera	Pteropodidae	Pteropus	Pteropus giganteus	NW_024350923.1	5585691	5606333	minus	NW_024350923.1				TTTCTTTTACTGGACGCGGCTCATGGCCGCGTTCAGGTTTTGCTTTTCACCTTTGAGTCTGTGAGAAAATGAGCAGGAAAAAGCAAAAG	GGCGCTGGTGGTGGCACACCCAGCACTGCTGGGCCAGGGTTCGAGTCCCTGCGGCGTCCCTGC
GCF_903992535.2_mArvAmp1.2	Arvicola amphibius	European water vole	1	1	20965	6467	2907	2613	0		0		Arvicola_amphibius_CRICETIDAE_RODENTIA	1	1047088	Mammalia	Rodentia	Cricetidae	Arvicola	Arvicola amphibius	NC_052047.1	149719360	149740324	minus	NC_052047.1	149692260	149698726	minus	TTTCTTTTCCTGAGCGCGGCTCATGGCCGCGCTCAGGTTTTGCTTTTCACCTTTGTCTGTGAGAACGTGAGCAGAAAAAAGCAAAAG	GGCGCTGGTGGTGGCACGCCCATGCTTCTGGGCCGGGGTTCGAGTCCCCGCAGTACCCTGCTTCCTTT	TTTTTCTTTTCCTGAGAAAACAAACTTTTGTTATCTCAGGTTTTGCTTTTTGGCCTTTCCCTAGCTTAAAAAAAAAAAAGCAAAAG	GATGCCGGTGGTTGGCACTCCTGGTTTCCAGGACGGGGTTCAAATCCCTGCGGTGTCTTTG
GCF_903995425.1_mOncTor1.1	Onychomys torridus	southern grasshopper mouse	1	1	21375	6614	3316	2932	0		0		Onychomys_torridus_CRICETIDAE_RODENTIA	1	38674	Mammalia	Rodentia	Cricetidae	Onychomys	Onychomys torridus	NC_050443.1	125599590	125620964	minus	NC_050443.1	125568021	125574634	minus	TTTCTTTTCCTGACCGCGGCTCATGGCCGCGCTCAGGTTTTGCTTTTCACCTTTGTCTGTGAGAATGTGAGCAGGAAAAAGCAAAAG	GGCACTGGTGGTGGCACGCCCATGCTTCTGGGCCGGGGTTCGAGTCCCCGCGGTACCCTGCTTCCTTT	TTTTTCTTTTCCTGAGAAAACAAACTCTTGTTTTCTCAGGTTTTGCTTTTTGGCCTTTCCCTAGCTTAAAAAAAAAAAAAAGCAAAAG	GATGCCGGTGGTTGGCACTCCTGGTTTCCAGGATGGGGTTCAAATCCCTACGGTGTCTTTG
GCF_910594005.1_mCerEla1.1	Cervus elaphus	red deer	1	1	20723	6965	3299		0		0		Cervus_elaphus_CERVIDAE_CETARTIODACTYLA	1	9860	Mammalia	Artiodactyla	Cervidae	Cervus	Cervus elaphus	NC_057816.1	7287806	7308528	minus	NC_057816.1	7243502	7250466	minus	TTTCTTTTCCTGGACGCGGCTCATGGCCGCGTCCAGGTTTTGCTTTTCACCTTTGAGTCTGTGAGAAAATGAGCAGGAAAAAGCAAAAG	GGCGCTGGTGGTGGCACGCCTGGCACTGCTGGGCCGGGGTTCGAGTCCCTGCAGCGTCCCTGCTTC	TTTTTCTTTTCCTGAGAAAACAAAATCTTTTTTGTTTTCTCAGGTTTTGCTTTTTTGCCTTTTCTTATCTTAAAAAAAAAAGCAAAAG	GATGCTGGTGGTTGGCACTCCTGGTTTCCAGGACGGGGTTCAAATCCCTGTGGCATCTTTGCTTGAC
GCF_922984935.1_mMelMel3.1_paternal_haplotype	Meles meles	Eurasian badger	1	1	18399	6927	3313	2882	0		0		Meles_meles_MUSTELIDAE_CARNIVORA	1	9662	Mammalia	Carnivora	Mustelidae	Meles	Meles meles	NC_060073.1	6728421	6746819	minus	NC_060073.1	6683522	6690448	minus	GTTTCTTTTACTGGATGCGGCTCATGGCCGCGTCCAGGTTTTGCTTTTCACCTTTGAGTCTGTGGGAAAGCGAGGAGGAAAAAGCAAAAGG	GCGCTGGTGGTGGCCCGCCTAGCACCGCTGGGCCAGGGTTCGAGTCCCTGCGGCGCCCCTG	TTTTTCTTTTCCTGAGAAAACAAAATTTTTGTTTTCTCAGGTTTTGCTTTTTGGCCTTTTCCTAGCTTTAAAAAAAAAAAGCAAAAG	GATGCTGGTGGTTGGCACTCCTGATTGCCAGGACAGGGTTCAAATCCCTGCGGCGTCTTTGCT

## Sheet: MostFrequentKmers
#kmer	Tachyglossus aculeatus	Gracilinanus agilis	Antechinus flavipes	Echinops telfairi	Procavia capensis	Talpa occidentalis	Erinaceus europaeus	Sorex cinereus	Homo sapiens	Oryctolagus cuniculus cuniculus	Ochotona princeps	Jaculus jaculus	Typhlomys cinereus	Mus musculus	Dipodomys spectabilis	Aplodontia rufa
CCCCCC	61	7	19	7	4	5	30	19	2	25	2	9	7	1	9	7
AGGCAG	56	17	8	3	14	9	17	10	22	13	10	13	15	19	15	10
GACAGA	54	9	6	3	3	2	15	10	6	3	9	6	7	6	5	5
GAGGCA	46	9	2	6	10	4	7	4	17	7	4	9	9	9	10	7
ACAGAC	44	6	0	4	5	2	7	2	6	2	6	4	11	4	4	4
TGGGGA	41	13	15	8	13	18	18	16	19	14	8	16	9	16	10	20
AGACAG	41	14	5	2	4	9	8	9	5	6	13	7	11	7	5	3
TCTCTG	40	22	15	7	21	16	16	15	13	16	10	9	19	17	14	13
GGCAGA	40	13	9	4	10	6	9	4	6	11	6	6	6	6	8	6
GGGCAG	39	10	11	13	9	14	15	11	6	19	16	7	9	9	10	12
CAGAGA	39	7	9	3	7	8	18	8	11	4	12	8	9	12	4	2
AGAGAG	38	22	32	5	6	4	27	3	8	3	9	12	6	32	10	13
TTTTTT	38	121	109	24	48	49	51	25	68	31	17	117	42	79	72	49
CTGGGG	38	17	17	12	18	24	25	16	18	21	17	15	17	11	14	26
GAGAGG	37	13	15	10	8	8	13	5	7	5	10	11	7	10	4	8
AGAGGC	37	9	4	8	4	2	6	4	8	5	3	6	8	9	6	8
CTCCCC	36	19	21	8	5	17	19	19	8	11	10	4	4	6	9	15
GCAGAG	35	9	5	4	8	8	14	6	9	9	9	8	9	8	6	6
TCTCCC	34	17	28	8	8	8	12	10	4	11	9	6	1	6	10	13
CAGGGC	34	9	3	9	10	14	10	20	8	17	11	6	4	8	14	11
TTTATT	16	57	76	9	20	21	36	22	24	9	26	37	15	14	22	15
ATTTTT	13	57	63	6	25	20	16	9	30	9	14	34	20	17	30	18
AAAAAA	19	55	74	3	28	17	12	13	61	0	16	27	25	9	21	4
TTCTTT	5	55	43	6	28	10	21	24	26	8	17	28	20	14	26	19
TTTTTA	9	51	66	9	33	29	18	11	44	7	17	36	26	20	22	20
TTTTCT	12	49	59	10	32	15	16	19	31	7	13	26	20	19	38	16
TTATTT	15	49	72	10	24	21	34	24	30	6	17	35	18	17	21	18
TTTCTT	5	48	52	9	28	11	22	22	22	6	12	27	19	22	23	19
TATTTT	10	45	68	13	24	24	19	23	35	7	19	31	20	22	25	17
TTTTAT	12	44	72	8	22	23	17	15	32	6	15	34	15	13	16	14
ATATAT	5	44	21	3	8	7	1	15	31	1	5	27	5	2	7	6
TTTCCT	19	42	55	7	21	15	15	21	24	12	10	18	15	18	21	13
TTTTCC	19	39	53	13	23	12	16	17	19	6	7	24	13	14	14	17
TTTTAA	12	39	48	12	31	33	18	15	34	6	15	35	31	17	29	15
TTTCTC	15	37	33	12	15	13	21	13	17	9	15	14	12	11	12	8
TCCTTT	15	37	37	9	16	15	13	6	11	12	12	17	15	13	11	12
CTTTTT	14	36	48	14	28	15	16	11	34	7	8	30	23	16	21	17
TTTAAA	9	36	39	15	30	21	22	10	26	8	11	19	17	16	28	9
TTTTTC	16	35	50	10	30	15	13	14	33	6	9	27	16	18	31	16
GAGAGA	13	20	67	5	4	2	25	4	6	5	8	12	2	31	9	17
GGAGAG	11	14	61	9	7	8	10	9	7	7	8	12	12	3	2	14
ATTTTA	4	26	56	10	16	18	13	13	25	3	12	19	12	11	21	14
TTTTGT	6	28	51	11	32	10	15	24	28	6	15	34	14	24	24	18
TGTTTT	12	32	51	16	44	24	26	27	22	5	16	40	18	35	28	17
TTTGTT	8	33	49	8	29	14	24	24	27	5	16	40	9	33	26	17
GGAGGG	25	28	20	26	22	23	21	21	21	27	12	8	10	14	11	13
GGGAGG	26	31	21	22	20	20	23	23	28	42	15	7	13	12	11	16
GTGGGG	18	24	14	22	9	19	15	24	20	21	20	11	13	12	17	18
GAGGAG	10	19	14	21	17	8	8	1	11	13	16	6	12	8	14	8
CTTCCT	13	30	27	21	13	8	10	19	8	14	10	11	8	11	13	9
CTGTGG	24	17	16	21	16	12	13	16	15	20	24	13	19	18	13	16
GTCTGT	19	13	14	19	18	11	16	14	20	22	13	7	16	10	11	11
AGGAGG	9	18	13	18	18	12	13	6	22	10	10	11	14	14	13	11
TGTGTG	25	33	23	18	33	23	23	21	76	73	51	53	65	48	19	42
TGGGGG	27	26	22	18	10	19	25	25	15	29	10	10	15	12	15	12
TTCTGG	12	15	16	18	19	9	7	22	14	14	12	19	17	18	22	12
GGGGAG	15	20	20	17	11	25	24	13	15	31	6	9	11	11	7	12
TCCTGG	15	24	23	17	13	7	11	20	13	21	10	9	17	9	16	10
CCTGGC	13	17	9	17	7	13	14	20	12	22	12	6	9	8	12	13
TGTGGG	24	17	15	17	13	9	13	15	18	18	18	15	19	17	17	17
GGTGGG	30	19	11	17	13	23	19	19	17	20	21	13	18	15	12	21
TGTGGT	9	11	12	17	15	11	10	15	16	12	18	20	14	19	13	6
CCTCCT	21	25	21	17	8	8	19	17	9	12	21	17	22	8	10	16
GCTGTG	15	9	9	17	17	12	14	15	13	31	22	13	15	16	15	18
GTTTTT	3	24	44	5	27	17	14	19	25	2	9	23	13	28	27	19
TCTTTT	14	30	41	10	27	9	25	18	35	5	12	23	12	8	20	20
CTGTGT	21	20	17	10	26	18	17	15	23	35	31	20	20	29	16	22
TGGCTG	11	11	16	15	26	5	16	11	15	11	20	16	14	18	15	9
TCTGTG	27	26	23	16	26	15	20	23	29	28	20	22	29	26	12	14
TTGTGT	10	13	21	7	25	8	8	11	14	5	10	15	24	10	13	17
GGGGTG	20	11	13	14	17	24	23	25	11	52	17	6	13	10	17	13
CTCTGC	32	17	16	4	16	24	14	17	11	15	21	24	18	15	13	18
CTGCTG	17	14	18	11	20	24	22	16	18	25	28	12	27	21	17	27
CAGCAG	25	16	7	13	16	21	6	12	13	12	15	9	11	12	9	17
GGGTGG	22	18	15	16	16	21	22	17	16	23	10	18	14	9	18	16
CTGCTC	13	22	13	8	7	21	8	11	8	19	9	10	13	10	9	21
TTGTTT	6	33	42	11	24	11	27	27	23	4	15	39	15	36	28	12
GTGTGT	23	32	20	15	17	13	25	18	66	73	40	58	60	37	9	42
GCTGGG	25	20	9	12	19	12	23	21	13	18	10	16	10	13	20	18
TCTCTC	14	22	15	9	8	7	23	14	8	5	7	12	9	11	10	5
CTCTCC	20	26	11	9	5	16	23	18	10	15	11	11	6	10	15	11
CCCAGG	17	31	15	10	11	12	16	34	15	20	10	18	11	13	10	14
TTTCTG	20	25	30	11	21	18	13	28	30	13	16	29	21	19	27	13
CCAGGG	23	23	14	10	8	12	16	24	15	19	6	8	11	10	10	10
CTCCTG	13	16	15	12	11	12	16	23	10	12	13	11	18	14	12	18
CCCTCC	26	23	28	15	6	18	10	23	13	16	22	8	10	6	11	19
TGTGCT	6	13	13	12	18	11	16	23	16	15	9	10	12	15	12	13
TATATA	3	35	27	2	4	7	1	13	30	0	6	24	5	3	12	5
GTGTGA	13	7	18	8	15	12	16	10	19	50	12	12	20	17	11	14
AGTGTG	11	5	7	7	8	8	7	11	9	49	11	19	11	13	7	14
GGGGGG	23	29	23	14	8	12	17	9	6	41	6	6	13	3	11	13
CCCACC	30	15	11	10	11	7	16	12	10	41	12	7	8	9	7	5
TGTGAA	11	7	25	10	15	7	11	7	17	41	7	11	17	9	7	9
TGAGTG	8	8	6	3	12	10	6	10	11	41	11	15	13	20	9	15
GCCCGC	6	2	1	4	2	7	8	5	4	40	1	0	2	1	3	4
CACACA	10	6	5	2	8	1	5	4	10	40	19	6	7	35	6	3
ACACAC	2	3	2	1	10	3	4	3	8	39	19	5	5	27	3	0
GAGGGG	20	15	15	15	9	15	10	17	13	38	11	10	12	10	9	13
CCCCAG	20	19	16	14	10	16	12	20	10	38	4	7	6	4	6	16
CCACCC	20	18	6	6	7	9	13	16	12	37	11	7	7	11	5	6
CCCGCC	16	5	5	2	2	6	9	6	9	36	3	2	3	1	2	5
CAGCCC	16	10	15	8	10	10	11	10	7	36	13	9	11	5	9	23
GAGTGT	2	5	4	3	8	9	9	10	7	35	9	11	11	16	8	7
CCTGTG	19	20	8	12	17	17	16	8	13	28	26	16	12	21	16	22
GCTGCC	16	22	14	7	10	15	13	13	6	25	24	10	9	4	6	17
TGGCAG	9	17	11	5	11	11	4	10	11	9	22	11	11	13	5	13
CAGCTG	18	16	7	10	16	10	17	13	9	18	22	13	7	17	16	19
TGCTGG	8	18	8	16	19	11	15	12	12	17	21	16	13	13	17	26
CAGGTG	18	9	9	6	9	20	17	11	15	20	21	14	9	15	12	11
TTCACT	5	8	16	2	11	8	9	7	11	5	15	29	8	7	8	4
GTTTTG	11	25	36	10	24	13	12	11	15	9	9	27	9	16	14	15
TTTGTG	9	23	34	8	24	10	6	19	20	9	12	22	29	14	12	17
TGTGTT	8	23	24	11	18	13	13	14	16	16	15	18	27	20	8	16
ATGTGT	8	11	17	5	19	10	4	8	14	7	9	12	26	27	11	11
GTGTCT	18	15	7	11	16	10	9	12	12	14	11	10	25	8	10	13
TTCTGT	13	26	25	16	21	14	16	14	21	7	16	20	24	27	16	12
TGTGTC	18	8	12	7	18	11	10	10	10	27	11	12	24	14	9	14
CTTCTG	14	21	11	14	17	14	17	16	11	8	14	18	23	21	18	15
TGTCTG	19	18	11	15	24	10	11	9	18	15	18	13	22	21	11	14
CTGTCT	18	17	9	13	20	5	12	13	19	16	11	10	21	18	10	9
CTCTGT	27	13	15	10	16	10	16	17	12	16	13	12	13	24	6	7
GTGTGG	10	11	7	13	12	9	15	12	13	25	19	17	8	23	14	13
GCTCTG	25	20	15	10	18	17	16	17	9	16	13	13	10	23	6	17
TTTTTG	5	31	39	6	17	8	15	14	12	5	5	24	14	23	25	18
GGCTGG	33	9	7	10	16	9	15	13	11	13	11	15	5	15	23	6
TGGTTT	10	20	37	12	23	13	15	22	18	10	15	20	13	19	23	14
CCCTGC	24	14	8	14	13	9	13	15	9	29	16	8	5	9	4	26
CCTGCT	18	11	9	12	12	18	8	17	8	21	17	7	8	14	8	26
CTGCCT	17	22	12	13	16	18	15	10	11	25	16	26	14	13	12	25
TGGGTG	10	15	8	11	11	10	20	12	20	21	13	12	20	8	11	25
TGCCTG	14	13	6	13	17	16	14	9	17	21	19	6	10	11	7	24
CCTGGG	26	12	10	15	16	16	19	19	23	31	15	10	14	14	12	22
GTGGGT	9	10	12	12	8	8	9	5	17	17	14	13	15	15	15	21
GGTGTG	12	10	17	14	10	8	20	13	16	23	14	19	14	21	14	21
GTGTGC	9	4	8	7	9	10	2	15	6	23	10	9	11	13	10	21

## Sheet: TranscriptionFactors
Tfs binding sites found in promoter area of
NEAT1 orthologs	MALAT1 orthologs
Arntl	EGR1
Atf1	Elf5
ATF2	HSF1
ATF3	HSF2
ATF7	HSF4
CDX1	KLF16
CDX2	MEF2A
CREB1	MEF2B
CREB3L4	MEF2C
Creb5	MEF2D
CREM	PATZ1
CTCF	PLAG1
CTCFL	SP1
E2F6	TBP
EGR1	TFAP2A
EGR2	TFAP2C
EGR3	Wt1
EGR4	Yy1
ESR1	ZFP14
ESR2	ZFP42
ESRRA	ZNF281
EWSR1-FLI1	ZNF454
FOS	ZNF460
FOSB::JUN	ZNF701
FOSB::JUNB	ZNF740
FOS::JUN
FOSL1::JUN
FOSL1::JUND
FOSL2::JUN
FOSL2::JUNB
FOSL2::JUND
GLIS2
Gmeb1
HES1
HSF1
HSF2
HSF4
INSM1
JDP2
JUN
JUNB
JUND
JUN::JUNB
KLF1
KLF10
KLF11
KLF12
KLF14
KLF15
KLF16
KLF17
KLF2
KLF3
KLF4
KLF5
KLF6
KLF7
KLF9
MAZ
Nfat5
Nfatc1
Npas4
Nr1H2
Nr1H4
NR2C2
NR5A1
Nr5A2
Nrf1
PATZ1
PAX5
PLAG1
Plagl1
PRDM9
Rarg
RREB1
RXRG
SP1
SP2
SP3
SP4
SP5
SP8
SP9
TBP
TCF12
TCF3
TCFL5
TEAD1
TEAD2
TEAD4
TFAP2A
TFAP2B
TFAP2C
TFEC
THRA
THRB
VEZF1
Wt1
ZBTB14
ZBTB7C
ZFP14
Zfx
ZIC1
Zic1::Zic2
Zic2
Zic3
ZIC4
ZIC5
ZNF148
ZNF263
ZNF281
ZNF320
ZNF331
ZNF454
ZNF460
ZNF530
ZNF610
ZNF682
ZNF701
ZNF740
ZNF76
ZNF816
ZNF93
